# Supplementary material for: Validating subcellular localization prediction tools with mycobacterial proteins
Source: BMC Bioinformatics. 2009 May 7;10:134. doi: 10.1186/1471-2105-10-134 (PMC2685389; doi:10.1186/1471-2105-10-134)
Supplement: Additional file 1 — Results of subcellular localization prediction tools. Subcellular localization prediction obtained with each tool and construction of the confusion matrix. [file 1471-2105-10-134-S1.xls]

## Sheet: Add_1
ID	Annotation	SignalP 2.0									TatP 1.0								LipoP 1.0								Phobius							Subcellular Localization (Proteome Analyst) PA-SUB 2.5							Gpos-PLoc					PSORTb v.2.0.4
		NN		HMM			Secreted				Score	Cleavage site	Position	RESULT DESCRIPTION	Secreted				SPI/SPII/CYT/TM	Score	Clivaje site	POS	Secreted				TM	**SP	TOPOLOGY	Secreted				Proteome Analyst			Secreted				Description	Secreted				Description	Secreted
		max. S	Most likely cleavage site between*	Signal peptide probability	Max cleavage site probability	Max cleavage site probability*	TP	FP	TN	FN					TP	FP	TN	FN					TP	FP	TN	FN				TP	FP	TN	FN				TP	FP	TN	FN		TP	FP	TN	FN		TP	FP	TN
amla_01	Beta-lactamase precursor (Penicillinase) >gi|158517769|sp|P0C5C1.1|BLAC_MYCTU Beta-lactamase precursor (Penicillinase) >gi|61219966|sp|P0A5I7|BLAC_MYCBO Beta-lactamase precursor (Penicillinase)	0.938	22	1	0.566	43	1	0	0	0	0.81	ASG-AR	30	Found RRELL as Tat motif starting at pos. 8	1	0	0	0	SpI	13.2723	23-24	Pos+2=A	0	0	0	0	0	Y	n11-22c30/31o	1	0	0	0	Not cytoplasm	Not extracellular	plasma membrane	1	0	0	0	Gpos-Ploc	0	0	0	1	Extracellular	1	0	0
amla_03	Putative lipoprotein lppJ precursor	0.995	18	1	0.505	39	1	0	0	0	0.813	HSA-GS	39		0	0	0	0	SpI	7.21399	34-35		0	0	0	0	0	Y	n16-26c30/31o	1	0	0	0	Not cytoplasm	Not extracellular	plasma membrane	1	0	0	0	Extracell	1	0	0	0	Unknown
amla_06	Putative lipoprotein lppK precursor	0.992	10	0.999	0.196	31	1	0	0	0	0.784	AVP-ST	40	Potential Tat signal peptide but No Tat motif was found	0	0	0	0	SpI	14.9571	30-31	Pos+2=S	0	0	0	0	0	Y	n8-19c37/38o	1	0	0	0	Not cytoplasm	Not extracellular	plasma membrane	1	0	0	0	Extracell	1	0	0	0	Unknown
amla_08	Putative lipoprotein lppN precursor	0.972	10	1	0.483	45	1	0	0	0	0.717	ATA-ET	44	Potential Tat signal peptide but No Tat motif was found	0	0	0	0	SpI	20.287	20-21	Pos+2=S	0	0	0	0	0	Y	n8-19c28/29o	1	0	0	0	Not cytoplasm	Not extracellular	plasma membrane	1	0	0	0	Extracell	1	0	0	0	Unknown
amla_10	Putative lipoprotein lppO precursor	0.98	16	1	0.62	47	1	0	0	0	0.861	APA-AA	46	Potential Tat signal peptide but No Tat motif was found	0	0	0	0	SpI	9.44566	33-34	Pos+2=S	0	0	0	0	0	Y	n11-26c31/32o	1	0	0	0	Not cytoplasm	Not extracellular	plasma membrane	1	0	0	0	Extracell	1	0	0	0	Unknown
amla_11	Putative lipoprotein lppP precursor >gi|54041435|sp|P65302|LPPP_MYCTU Putative lipoprotein lppP precursor	0.999	19	1	0.427	33	1	0	0	0	0.627	AWK-PP	34	Potential Tat signal peptide but No Tat motif was found	0	0	0	0	SpI	14.646	28-29		0	0	0	0	0	Y	n7-26c31/32o	1	0	0	0	Not cytoplasm	Not extracellular	plasma membrane	1	0	0	0	Extracell	1	0	0	0	Unknown
amla_13	Putative lipoprotein lppW precursor >gi|54041436|sp|P65304|LPPW_MYCTU Putative lipoprotein lppW precursor	0.996	12	1	0.94	30	1	0	0	0	0.196				0	0	0	0	SpI	11.5263	22-23		0	0	0	0	0	Y	n6-17c25/26o	1	0	0	0	Not cytoplasm	Not extracellular	plasma membrane	1	0	0	0	Cytoplasm	0	0	0	1	Cytoplasmic	0	0	0
amla_15	Putative lipoprotein lppX precursor >gi|54041437|sp|P65306|LPPX_MYCTU Putative lipoprotein lppX precursor	0.99	15	0.999	0.454	37	1	0	0	0	0.274				0	0	0	0	SpI	16.6456	26-27	Pos+2=E	0	0	0	0	0	Y	n7-22c27/28o	1	0	0	0	Not cytoplasm	Not extracellular	plasma membrane	1	0	0	0	Cytoplasm	0	0	0	1	CytoplasmicMembrane	1	0	0
amla_19	Putative lipoprotein lpqE precursor	0.995	4	1	0.384	40	1	0	0	0	0.516				0	0	0	0	SpI	8.10689	30-31	Pos+2=G	0	0	0	0	0	Y	n10-21c29/30o	1	0	0	0	Not cytoplasm	Not extracellular	plasma membrane	1	0	0	0	Plasma membrane	1	0	0	0	Unknown
amla_23	Lipoprotein lpqH precursor (19 kDa lipoprotein antigen) (22 kDa lipoprotein antigen) (Mi22 antigen)	0.98	9	1	0.288	33	1	0	0	0	0.9	RLA-PG	46	Potential Tat signal peptide but No Tat motif was found	0	0	0	0	SpI	24.3933	21-22	Pos+2=S	0	0	0	0	0	Y	n5-16c24/25o	1	0	0	0	Not cytoplasm	Not extracellular	plasma membrane	1	0	0	0	Extracell	1	0	0	0	Unknown
amla_25	Putative lipoprotein lpqT precursor	0.993	21	1	0.402	51	1	0	0	0	0.648	ACG-PK	31		0	0	0	0	SpI	9.8533	29-30	Pos+2=S	0	0	0	0	0	Y	n14-25c30/31o	1	0	0	0	Not cytoplasm	Not extracellular	plasma membrane	1	0	0	0	Extracell	1	0	0	0	Cytoplasmic	0	0	0
amla_28	Putative lipoprotein lpqV precursor >gi|54041439|sp|P65310|LPQV_MYCTU Putative lipoprotein lpqV precursor	0.997	16	1	0.412	37	1	0	0	0	0.865	SVA-GT	41	Potential Tat signal peptide but No Tat motif was found	0	0	0	0	SpI	18.9868	25-26		0	0	0	0	0	Y	n9-20c25/26o	1	0	0	0	Not cytoplasm	Not extracellular	plasma membrane	1	0	0	0	Extracell	1	0	0	0	Unknown
amla_30	Putative lipoprotein lprA precursor	0.992	16	1	0.432	34	1	0	0	0	0.513				0	0	0	0	SpI	11.4851	24-25	Pos+2=S	0	0	0	0	0	Y	n6-16c21/22o	1	0	0	0	Not cytoplasm	Not extracellular	plasma membrane	1	0	0	0	Extracell	1	0	0	0	CytoplasmicMembrane	1	0	0
amla_33	Putative lipoprotein lprB precursor	0.929	3	0.203	0.101	30	0	0	0	1	0.604				0	0	0	0	CYT	-0.200913		Pos+2=S	0	0	0	0	1	0	i7-26o	0	0	0	1	Not cytoplasm	Not extracellular	plasma membrane	1	0	0	0	Cytoplasm	0	0	0	1	Unknown
amla_35	Putative lipoprotein lprE precursor >gi|54041440|sp|P65312|LPRE_MYCTU Putative lipoprotein lprE precursor	0.986	18	0.932	0.382	64	1	0	0	0	0.784	STA-HP	49		0	0	0	0	SpI	16.0696	28-29	Pos+2=S	0	0	0	0	0	0	i	0	0	0	1	Not cytoplasm	Not extracellular	plasma membrane	1	0	0	0	Extracell	1	0	0	0	Unknown
amla_38	Putative lipoprotein lprF precursor >gi|54041441|sp|P65314|LPRF_MYCTU Putative lipoprotein lprF precursor	0.994	28	0.998	0.362	47	1	0	0	0	0.7	SPG-SP	52		0	0	0	0	SpI	7.0257	26-27	Pos+2=G	0	0	0	0	0	Y	n20-32c37/38o	1	0	0	0	Not cytoplasm	Not extracellular	plasma membrane	1	0	0	0	Cytoplasm	0	0	0	1	CytoplasmicMembrane	1	0	0
amla_42	Putative lipoprotein lprH precursor >gi|54041442|sp|P65316|LPRH_MYCTU Putative lipoprotein lprH precursor	0.991	20	0.996	0.537	39	1	0	0	0	0.776	AKP-AR	52		0	0	0	0	SpI	6.91951	21-22	Pos+2=T	0	0	0	0	0	Y	n11-22c26/27o	1	0	0	0	Not cytoplasm	Not extracellular	plasma membrane	1	0	0	0	Cytoplasm	0	0	0	1	CytoplasmicMembrane	1	0	0
amla_44	Putative lipoprotein lprI precursor >gi|54041443|sp|P65318|LPRI_MYCTU Putative lipoprotein lprI precursor	0.997	9	0.999	0.327	31	1	0	0	0	0.168				0	0	0	0	SpI	7.63507	28-29	Pos+2=I	0	0	0	0	0	Y	n3-13c17/18o	1	0	0	0	Not cytoplasm	Not extracellular	plasma membrane	1	0	0	0	Cytoplasm	0	0	0	1	Unknown
amla_46	Uncharacterized lipoprotein lprP precursor	0.994	4	0.997	0.621	33	1	0	0	0	0.792	ALL-AG	19		0	0	0	0	SpI	14.5734	21-22	Pos+2=G	0	0	0	0	0	Y	n7-18c22/23o	1	0	0	0	Not cytoplasm	Not extracellular	plasma membrane	1	0	0	0	Extracell	1	0	0	0	Unknown
amla_48	27 kDa lipoprotein antigen precursor (Mi43 antigen)	0.998	14	1	0.648	63	1	0	0	0	0.78	TSA-AP	52	Potential Tat signal peptide but No Tat motif was found	0	0	0	0	SpI	20.3286	24-25	Pos+2=S	0	0	0	0	0	Y	n13-24c29/30o	1	0	0	0	Not cytoplasm	Not extracellular	plasma membrane	1	0	0	0	Extracell	1	0	0	0	Cellwall	1	0	0
amla_49	Molybdate-binding protein precursor >gi|61228245|sp|P0A5Y1|MODA_MYCBO Molybdate-binding protein precursor	0.981	12	1	0.755	46	1	0	0	0	0.771	VFA-AA	45	Potential Tat signal peptide but No Tat motif was found	0	0	0	0	SpI	21.3962	23-24	Pos+2=S	0	0	0	0	0	Y	n6-17c22/23o	1	0	0	0	Not cytoplasm	Not extracellular	plasma membrane	1	0	0	0	Plasma membrane	1	0	0	0	Unknown
amla_51	Cell surface lipoprotein MPT83 precursor (Lipoprotein p23) >gi|61228255|sp|P0A671|MP83_MYCBO Cell surface lipoprotein MPB83 precursor (Lipoprotein p23)	0.995	17	1	0.563	54	1	0	0	0	0.758	KPA-TS	40		0	0	0	0	SpI	25.0781	22-23	Pos+2=G	0	0	0	0	0	Y	n9-22c27/28o	1	0	0	0	Not cytoplasm	Not extracellular	plasma membrane	1	0	0	0	Extracell	1	0	0	0	Extracellular	1	0	0
amla_53	Phosphate-binding protein pstS 1 precursor (PstS-1) (PBP 1) (Protein antigen B) (PAB) (Antigen Ag78)	0.995	13	1	0.312	55	1	0	0	0	0.674	AGA-GT	39		0	0	0	0	SpI	20.7923	39-40	Pos+2=G	0	0	0	0	0	Y	n5-15c20/21o	1	0	0	0	Not cytoplasm	Not extracellular	plasma membrane	1	0	0	0	Extracell	1	0	0	0	Unknown
amla_54	Phosphate-binding protein pstS 2 precursor (PstS-2) (PBP 2)	0.992	5	1	0.293	34	1	0	0	0	0.868	STA-QE	56	Potential Tat signal peptide but No Tat motif was found	0	0	0	0	SpI	20.5184	37-38		0	0	0	0	0	Y	n8-20c24/25o	1	0	0	0	Not cytoplasm	Not extracellular	plasma membrane	1	0	0	0	Extracell	1	0	0	0	Unknown
amla_57	Superoxide dismutase [Cu-Zn] precursor >gi|61246116|sp|P0A609|SODC_MYCBO Superoxide dismutase [Cu-Zn] precursor	0.995	24	0.999	0.429	35	1	0	0	0	0.817	QHA-ST	39	Potential Tat signal peptide but No Tat motif was found	0	0	0	0	SpI	13.5659		Pos+2=S	0	0	0	0	0	Y	n11-23c32/33o	1	0	0	0	Not cytoplasm	Not extracellular	plasma membrane	1	0	0	0	Extracell	1	0	0	0	Unknown
amla_58	Uncharacterized lipoprotein Rv2585c/MT2662 precursor	0.99	28	1	0.513	38	1	0	0	0	0.783	AAA-QI	37	Potential Tat signal peptide but No Tat motif was found	0	0	0	0	SpI	16.5978			0	0	0	0	0	Y	n16-31c36/37o	1	0	0	0	Not cytoplasm	Not extracellular	plasma membrane	1	0	0	0	Cytoplasm	0	0	0	1	Unknown
cyto_10	Arginine deiminase (ADI) (Arginine dihydrolase) (AD) >gi|166216392|sp|A5U144.1|ARCA_MYCTA Arginine deiminase (ADI) (Arginine dihydrolase) (AD) >gi|54036731|sp|P63552|ARCA_MYCBO Arginine deiminase (ADI) (Arginine dihydrolase) (AD) >gi|54040689|sp|P63551|ARCA_MYCTU Arginine deiminase (ADI) (Arginine dihydrolase) (AD)	0.294	67	0	0	0	0	0	1	0	0.281				0	0	0	0	CYT	-0.200913			0	0	0	0	0	0	i	0	0	1	0	cytoplasm	Not extracellular	Not plasma membrane	0	0	1	0	Cytoplasm	0	0	1	0	Cytoplasmic	0	0	1
cyto_13	Acetylglutamate kinase (NAG kinase) (AGK) (N-acetyl-L-glutamate 5-phosphotransferase)	0.674	56	0	0	21	0	0	1	0	0.604				0	0	0	0	CYT	-0.200913			0	0	0	0	0	0	i	0	0	1	0	cytoplasm	Not extracellular	Not plasma membrane	0	0	1	0	Cytoplasm	0	0	1	0	Cytoplasmic	0	0	1
cyto_16	N-acetyl-gamma-glutamyl-phosphate reductase (AGPR) (N-acetyl-glutamate semialdehyde dehydrogenase) (NAGSA dehydrogenase) >gi|166216504|sp|A5U309.1|ARGC_MYCTA N-acetyl-gamma-glutamyl-phosphate reductase (AGPR) (N-acetyl-glutamate semialdehyde dehydrogenase) (NAGSA dehydrogenase) >gi|54036737|sp|P63563|ARGC_MYCBO N-acetyl-gamma-glutamyl-phosphate reductase (AGPR) (N-acetyl-glutamate semialdehyde de…	0.756	8	0.015	0.005	37	0	0	1	0	0.659	ANA-TK	9		0	0	0	0	CYT	-0.200913			0	0	0	0	0	0	i	0	0	1	0	cytoplasm	Not extracellular	Not plasma membrane	0	0	1	0	Plasma membrane	0	1	0	0	Unknown
cyto_21	Acetylornithine aminotransferase (ACOAT)	0.617	38	0	0	32	0	0	1	0	0.236				0	0	0	0	CYT	-0.200913			0	0	0	0	0	0	i	0	0	1	0	cytoplasm	Not extracellular	Not plasma membrane	0	0	1	0	Plasma membrane	0	1	0	0	Cytoplasmic	0	0	1
cyto_24	Arginine biosynthesis bifunctional protein argJ [Includes: Glutamate N-acetyltransferase (Ornithine acetyltransferase) (OATase) (Ornithine transacetylase); Amino-acid acetyltransferase (N-acetylglutamate synthase) (AGS)] [Contains: Arginine biosynthesis bifunctional protein argJ alpha chain; Arginine biosynthesis bifunctional protein argJ beta chain]	0.638	62	0.013	0.008	39	0	0	1	0	0.752	SGA-PD	39		0	0	0	0	CYT	-0.200913			0	0	0	0	0	0	i	0	0	1	0	cytoplasm	Not extracellular	Not plasma membrane	0	0	1	0	Plasma membrane	0	1	0	0	Cytoplasmic	0	0	1
cyto_27	Arginine repressor >gi|166217510|sp|A5U314.1|ARGR_MYCTA Arginine repressor >gi|61219232|sp|P0A4Y8|ARGR_MYCTU Arginine repressor >gi|61219233|sp|P0A4Y9|ARGR_MYCBO Arginine repressor	0.933	1	0.139	0.083	19	0	0	1	0	0.301				0	0	0	0	CYT	-0.200913			0	0	0	0	0	0	i	0	0	1	0	cytoplasm	Not extracellular	Not plasma membrane	0	0	1	0	Plasma membrane	0	1	0	0	Cytoplasmic	0	0	1
cyto_33	Argininosuccinate lyase (ASAL) (Arginosuccinase)	0.604	47	0.005	0.004	23	0	0	1	0	0.662	ALA-AL	22	Potential Tat signal peptide but No Tat motif was found	0	0	0	0	CYT	-0.200913			0	0	0	0	0	0	i	0	0	1	0	cytoplasm	Not extracellular	Not plasma membrane	0	0	1	0	Cytoplasm	0	0	1	0	Cytoplasmic	0	0	1
cyto_35	3-phosphoshikimate 1-carboxyvinyltransferase (5-enolpyruvylshikimate-3-phosphate synthase) (EPSP synthase) (EPSPS)	0.909	35	0.07	0.018	37	0	0	1	0	0.891	SGA-LR	49		0	0	0	0	CYT	-0.200913			0	0	0	0	0	0	i	0	0	1	0	cytoplasm	Not extracellular	Not plasma membrane	0	0	1	0	Cytoplasm	0	0	1	0	Unknown
cyto_38	3-dehydroquinate synthase >gi|61219242|sp|P0A4Z5|AROB_MYCBO 3-dehydroquinate synthase	0.392	49	0	0	13	0	0	1	0	0.044				0	0	0	0	CYT	-0.200913			0	0	0	0	0	0	i	0	0	1	0	cytoplasm	Not extracellular	Not plasma membrane	0	0	1	0	Cytoplasm	0	0	1	0	Cytoplasmic	0	0	1
cyto_44	Probable L-asparaginase (L-ASNase) (L-asparagine amidohydrolase) >gi|54040839|sp|P63627.1|ASPG_MYCTU Probable L-asparaginase (L-ASNase) (L-asparagine amidohydrolase)	0.737	9	0.177	0.147	25	0	0	1	0	0.356				0	0	0	0	CYT	-0.200913			0	0	0	0	0	0	i	0	0	1	0	cytoplasm	Not extracellular	Not plasma membrane	0	0	1	0	Plasma membrane	0	1	0	0	Cytoplasmic	0	0	1
cyto_48	Argininosuccinate synthase (Citrulline--aspartate ligase)	0.354	16	0.001	0	19	0	0	1	0	0.053				0	0	0	0	CYT	-0.200913			0	0	0	0	0	0	i	0	0	1	0	cytoplasm	Not extracellular	Not plasma membrane	0	0	1	0	Cytoplasm	0	0	1	0	Cytoplasmic	0	0	1
cyto_55	60 kDa chaperonin 1 (Protein Cpn60 1) (groEL protein 1)	0.181	27	0	0	0	0	0	1	0	0.155				0	0	0	0	CYT	-0.200913			0	0	0	0	0	0	i	0	0	1	0	cytoplasm	Not extracellular	Not plasma membrane	0	0	1	0	No prediction short sequence					Extracellular	0	1	0
cyto_56	Chaperone protein clpB >gi|54036852|sp|P63288.1|CLPB_MYCTU Chaperone protein clpB	0.94	15	0.351	0.145	24	0	0	1	0	0.564				0	0	0	0	CYT	-0.200913			0	0	0	0	0	0	i	0	0	1	0	cytoplasm	Not extracellular	Not plasma membrane	0	0	1	0	Cytoplasm	0	0	1	0	Cytoplasmic	0	0	1
cyto_60	Pantothenate kinase (Pantothenic acid kinase) >gi|166216029|sp|A5U1D9.1|COAA_MYCTA Pantothenate kinase (Pantothenic acid kinase) >gi|54036865|sp|P63811|COAA_MYCBO Pantothenate kinase (Pantothenic acid kinase) >gi|54040898|sp|P63810|COAA_MYCTU Pantothenate kinase (Pantothenic acid kinase)	0.584	65	0	0	0	0	0	1	0	0.13				0	0	0	0	CYT	-0.200913			0	0	0	0	0	0	i	0	0	1	0	cytoplasm	Not extracellular	Not plasma membrane	0	0	1	0	Cytoplasm	0	0	1	0	Cytoplasmic	0	0	1
cyto_65	Uroporphyrinogen decarboxylase (URO-D) (UPD)	0.694	28	0	0	20	0	0	1	0	0.587	YLA-AV	14		0	0	0	0	CYT	-0.200913			0	0	0	0	0	0	i	0	0	1	0	cytoplasm	Not extracellular	Not plasma membrane	0	0	1	0	Cytoplasm	0	0	1	0	Cytoplasmic	0	0	1
cyto_68	Cold-shock DEAD box protein A homolog (ATP-dependent RNA helicase deaD homolog)	0.587	55	0.001	0.001	27	0	0	1	0	0.175				0	0	0	0	CYT	-0.200913			0	0	0	0	0	0	i	0	0	1	0	cytoplasm	Not extracellular	Not plasma membrane	0	0	1	0	Cytoplasm	0	0	1	0	Cytoplasmic	0	0	1
cyto_74	Error-prone DNA polymerase	0.296	9	0	0	19	0	0	1	0	0.297				0	0	0	0	CYT	-0.200913			0	0	0	0	0	0	i	0	0	1	0	cytoplasm	Not extracellular	Not plasma membrane	0	0	1	0	Cytoplasm	0	0	1	0	Cytoplasmic	0	0	1
cyto_75	Chaperone protein dnaJ 1 >gi|61222854|sp|P0A549|DNAJ1_MYCBO Chaperone protein dnaJ 1	0.146	63	0	0	0	0	0	1	0	0.774	FGG-FG	98		0	0	0	0	CYT	-0.200913			0	0	0	0	0	0	i	0	0	1	0	cytoplasm	Not extracellular	Not plasma membrane	0	0	1	0	Cytoplasm	0	0	1	0	Cytoplasmic	0	0	1
cyto_79	Chaperone protein dnaJ 2 >gi|54040947|sp|P63966|DNAJ2_MYCTU Chaperone protein dnaJ 2	0.345	15	0.005	0.005	19	0	0	1	0	0.713				0	0	0	0	CYT	-0.200913			0	0	0	0	0	0	i	0	0	1	0	cytoplasm	Not extracellular	Not plasma membrane	0	0	1	0	Cytoplasm	0	0	1	0	Cytoplasmic	0	0	1
cyto_83	DNA polymerase IV 1 (Pol IV 1) >gi|54040955|sp|P63985|DPO41_MYCTU DNA polymerase IV 1 (Pol IV 1)	0.836	64	0	0	51	0	0	1	0	0.581				0	0	0	0	CYT	-0.200913			0	0	0	0	0	0	i	0	0	1	0	cytoplasm	Not extracellular	Not plasma membrane	0	0	1	0	Cytoplasm	0	0	1	0	Cytoplasmic	0	0	1
cyto_85	DNA polymerase IV 2 (Pol IV 2) >gi|54040956|sp|P63987|DPO42_MYCTU DNA polymerase IV 2 (Pol IV 2)	0.763	1	0	0	0	0	0	1	0	0.058				0	0	0	0	CYT	-0.200913			0	0	0	0	0	0	i	0	0	1	0	cytoplasm	Not extracellular	Not plasma membrane	0	0	1	0	Cytoplasm	0	0	1	0	Unknown
cyto_87	D-tyrosyl-tRNA(Tyr) deacylase >gi|54037005|sp|P63996|DTD_MYCBO D-tyrosyl-tRNA(Tyr) deacylase >gi|54040744|sp|P63995|DTD_MYCTU D-tyrosyl-tRNA(Tyr) deacylase	0.94	6	0.002	0.001	23	0	0	1	0	0.356				0	0	0	0	CYT	-0.200913			0	0	0	0	0	0	i	0	0	1	0	cytoplasm	Not extracellular	Not plasma membrane	0	0	1	0	Plasma membrane	0	1	0	0	Unknown
cyto_94	Elongation factor P (EF-P) >gi|166220251|sp|A5U5N3.1|EFP_MYCTA Elongation factor P (EF-P) >gi|54037018|sp|P64035|EFP_MYCBO Elongation factor P (EF-P) >gi|54040753|sp|P64034|EFP_MYCTU Elongation factor P (EF-P)	0.795	36	0	0	22	0	0	1	0	0.213				0	0	0	0	CYT	-0.200913			0	0	0	0	0	0	i	0	0	1	0	cytoplasm	Not extracellular	Not plasma membrane	0	0	1	0	Cytoplasm	0	0	1	0	Cytoplasmic	0	0	1
cyto_109	3-oxoacyl-[acyl-carrier-protein] synthase 2 (Beta-ketoacyl-ACP synthase 2) (KAS 2)	0.794	20	0.137	0.074	29	0	0	1	0	0.284				0	0	0	0	CYT	-0.200913			0	0	0	0	0	0	i	0	0	1	0	cytoplasm	Not extracellular	Not plasma membrane	0	0	1	0	Cytoplasm	0	0	1	0	Cytoplasmic	0	0	1
cyto_114	Protein fdhD homolog >gi|54040995|sp|P64118|FDHD_MYCTU Protein fdhD homolog	0.826	2	0	0	0	0	0	1	0	0.093				0	0	0	0	CYT	-0.200913			0	0	0	0	0	0	i	0	0	1	0	cytoplasm	Not extracellular	Not plasma membrane	0	0	1	0	Plasma membrane	0	1	0	0	Cytoplasmic	0	0	1
cyto_121	Galactokinase (Galactose kinase)	0.92	31	0	0	14	0	0	1	0	0.187				0	0	0	0	CYT	-0.200913			0	0	0	0	0	0	i	0	0	1	0	cytoplasm	Not extracellular	Not plasma membrane	0	0	1	0	Plasma membrane	0	1	0	0	Unknown
cyto_125	Probable glycerol-3-phosphate dehydrogenase 2 [NAD(P)+] (NAD(P)H-dependent glycerol-3-phosphate dehydrogenase 2) >gi|54041284|sp|P64188|GPDA2_MYCTU Probable glycerol-3-phosphate dehydrogenase 2 [NAD(P)+] (NAD(P)H-dependent glycerol-3-phosphate dehydrogenase 2)	0.688	26	0.532	0.309	43	0	1	0	0	0.443				0	0	0	0	CYT	-0.200913			0	0	0	0	0	0	i	0	0	1	0	cytoplasm	Not extracellular	Not plasma membrane	0	0	1	0	Cytoplasm	0	0	1	0	Cytoplasmic	0	0	1
cyto_129	Glycerol-3-phosphate dehydrogenase [NAD(P)+] (NAD(P)H-dependent glycerol-3-phosphate dehydrogenase)	0.729	9	0.133	0.05	26	0	0	1	0	0.474				0	0	0	0	CYT	5.72091			0	0	0	0	0	0	i	0	0	1	0	cytoplasm	Not extracellular	Not plasma membrane	0	0	1	0	Plasma membrane	0	1	0	0	Cytoplasmic	0	0	1
cyto_131	Protein grpE (HSP-70 cofactor)	0.251	67	0	0	0	0	0	1	0	0.514				0	0	0	0	CYT	-0.200913			0	0	0	0	0	0	i	0	0	1	0	cytoplasm	Not extracellular	Not plasma membrane	0	0	1	0	Cytoplasm	0	0	1	0	Unknown
cyto_135	Glutamate-1-semialdehyde 2,1-aminomutase (GSA) (Glutamate-1-semialdehyde aminotransferase) (GSA-AT) >gi|158513359|sp|A5TZQ4.1|GSA_MYCTA Glutamate-1-semialdehyde 2,1-aminomutase (GSA) (Glutamate-1-semialdehyde aminotransferase) (GSA-AT) >gi|54037229|sp|P63507|GSA_MYCBO Glutamate-1-semialdehyde 2,1-aminomutase (GSA) (Glutamate-1-semialdehyde aminotransferase) (GSA-AT) >gi|54041080|sp|P63506|GSA_MYC…	0.703	17	0.006	0.004	40	0	0	1	0	0.856	VRA-FT	39	Potential Tat signal peptide but No Tat motif was found	0	0	0	0	CYT	-0.200913			0	0	0	0	0	0	i	0	0	1	0	cytoplasm	Not extracellular	Not plasma membrane	0	0	1	0	Plasma membrane	0	1	0	0	Cytoplasmic	0	0	1
cyto_139	Hypoxanthine-guanine phosphoribosyltransferase (HGPRTase) (HGPRT) >gi|61226081|sp|P0A5T1.1|HPRT_MYCBO Hypoxanthine-guanine phosphoribosyltransferase (HGPRTase) (HGPRT)	0.843	68	0.012	0.012	19	0	0	1	0	0.17				0	0	0	0	CYT	-0.200913			0	0	0	0	0	0	i	0	0	1	0	cytoplasm	Not extracellular	Not plasma membrane	0	0	1	0	Cytoplasm	0	0	1	0	Cytoplasmic	0	0	1
cyto_144	Translation initiation factor IF-1 >gi|190359652|sp|A1KPE8.1|IF1_MYCBP Translation initiation factor IF-1 >gi|190359655|sp|A3PVL3.1|IF1_MYCSJ Translation initiation factor IF-1 >gi|190359656|sp|A0PMB2.1|IF1_MYCUA Translation initiation factor IF-1 >gi|190359657|sp|A1T515.1|IF1_MYCVP Translation initiation factor IF-1 >gi|190359744|sp|A5U8D8.1|IF1_MYCTA Translation initiation factor IF-1 >gi|19035…	0.241	40	0	0	0	0	0	1	0	0.142				0	0	0	0	CYT	-0.200913			0	0	0	0	0	0	i	0	0	1	0	cytoplasm	Not extracellular	Not plasma membrane	0	0	1	0	Cytoplasm	0	0	1	0	Cytoplasmic	0	0	1
cyto_152	Adenylate kinase (AK) (ATP-AMP transphosphorylase)	0.628	9	0.001	0.001	18	0	0	1	0	0.155				0	0	0	0	CYT	-0.200913			0	0	0	0	0	0	i	0	0	1	0	cytoplasm	Not extracellular	Not plasma membrane	0	0	1	0	Cytoplasm	0	0	1	0	Cytoplasmic	0	0	1
cyto_154	Homoserine kinase (HSK) (HK) >gi|54041406|sp|P65224|KHSE_MYCTU Homoserine kinase (HSK) (HK)	0.991	9	0.988	0.304	22	0	1	0	0	0.182				0	0	0	0	SpI	7.90662			0	0	0	0	0	Y	n2-13c18/19o	0	1	0	0	cytoplasm	Not extracellular	Not plasma membrane	0	0	1	0	Plasma membrane	0	1	0	0	Unknown
cyto_158	3-isopropylmalate dehydrogenase (Beta-IPM dehydrogenase) (IMDH) (3-IPM-DH) >gi|6016498|sp|P94929|LEU3_MYCBO 3-isopropylmalate dehydrogenase (Beta-IPM dehydrogenase) (IMDH) (3-IPM-DH)	0.209	24	0.003	0.003	18	0	0	1	0	0.053				0	0	0	0	CYT	-0.200913			0	0	0	0	0	0	i	0	0	1	0	cytoplasm	Not extracellular	Not plasma membrane	0	0	1	0	Cytoplasm	0	0	1	0	Cytoplasmic	0	0	1
cyto_161	Lipoyl synthase (Lipoic acid synthase) (Lipoate synthase) (Sulfur insertion protein lipA) (Lip-syn) (LS)	0.708	4	0	0	19	0	0	1	0	0.157				0	0	0	0	CYT	-0.200913			0	0	0	0	0	0	i	0	0	1	0	cytoplasm	Not extracellular	Not plasma membrane	0	0	1	0	Cytoplasm	0	0	1	0	Cytoplasmic	0	0	1
cyto_162	Octanoyltransferase (Octanoyl-[acyl-carrier-protein]-protein N-octanoyltransferase) (Lipoyl/octanoyl transferase) (Lipoate-protein ligase B)	0.652	10	0	0	0	0	0	1	0	0.424				0	0	0	0	CYT	-0.200913			0	0	0	0	0	0	i	0	0	1	0	cytoplasm	Not extracellular	Not plasma membrane	0	0	1	0	Cytoplasm	0	0	1	0	Cytoplasmic	0	0	1
cyto_164	Cystathionine gamma-synthase (CGS) (O-succinylhomoserine (thiol)-lyase) >gi|54041555|sp|P66875|METB_MYCTU Cystathionine gamma-synthase (CGS) (O-succinylhomoserine (thiol)-lyase)	0.507	37	0	0	24	0	0	1	0	0.819	AIH-AG	20	Potential Tat signal peptide but No Tat motif was found	0	0	0	0	CYT	-0.200913			0	0	0	0	0	0	i	0	0	1	0	cytoplasm	Not extracellular	Not plasma membrane	0	0	1	0	Cytoplasm	0	0	1	0	Cytoplasmic	0	0	1
cyto_167	S-adenosylmethionine synthetase (Methionine adenosyltransferase) (AdoMet synthetase) (MAT)	0.528	55	0	0	17	0	0	1	0	0.251				0	0	0	0	CYT	-0.200913			0	0	0	0	0	0	i	0	0	1	0	cytoplasm	Not extracellular	Not plasma membrane	0	0	1	0	Cytoplasm	0	0	1	0	Cytoplasmic	0	0	1
cyto_174	UDP-N-acetylglucosamine 1-carboxyvinyltransferase (Enoylpyruvate transferase) (UDP-N-acetylglucosamine enolpyruvyl transferase) (EPT) >gi|61228234|sp|P0A5L3|MURA_MYCBO UDP-N-acetylglucosamine 1-carboxyvinyltransferase (Enoylpyruvate transferase) (UDP-N-acetylglucosamine enolpyruvyl transferase) (EPT)	0.893	27	0.001	0	22	0	0	1	0	0.483				0	0	0	0	CYT	-0.200913			0	0	0	0	0	0	i	0	0	1	0	cytoplasm	Not extracellular	Not plasma membrane	0	0	1	0	Cytoplasm	0	0	1	0	Cytoplasmic	0	0	1
cyto_182	UDP-N-acetylenolpyruvoylglucosamine reductase (UDP-N-acetylmuramate dehydrogenase) >gi|166222842|sp|A5TZL0.1|MURB_MYCTA UDP-N-acetylenolpyruvoylglucosamine reductase (UDP-N-acetylmuramate dehydrogenase) >gi|54037851|sp|P65461|MURB_MYCBO UDP-N-acetylenolpyruvoylglucosamine reductase (UDP-N-acetylmuramate dehydrogenase) >gi|54041501|sp|P65460|MURB_MYCTU UDP-N-acetylenolpyruvoylglucosamine reductase…	0.942	33	0.69	0.593	19	0	1	0	0	0.33				0	0	0	0	SpI	4.04372			0	0	0	0	0	Y	n5-13c18/19o	0	1	0	0	cytoplasm	Not extracellular	Not plasma membrane	0	0	1	0	Cytoplasm	0	0	1	0	Cytoplasmic	0	0	1
cyto_187	UDP-N-acetylmuramate--L-alanine ligase (UDP-N-acetylmuramoyl-L-alanine synthetase)	0.315	35	0	0	43	0	0	1	0	0.36				0	0	0	0	CYT	-0.200913			0	0	0	0	0	0	i	0	0	1	0	cytoplasm	Not extracellular	Not plasma membrane	0	0	1	0	Cytoplasm	0	0	1	0	Cytoplasmic	0	0	1
cyto_193	UDP-N-acetylmuramoyl-tripeptide--D-alanyl-D-alanine ligase (UDP-MurNAc-pentapeptide synthetase) (D-alanyl-D-alanine-adding enzyme)	0.803	53	0.002	0.002	26	0	0	1	0	0.286				0	0	0	0	CYT	-0.200913			0	0	0	0	0	0	i	0	0	1	0	cytoplasm	Not extracellular	Not plasma membrane	0	0	1	0	Plasma membrane	0	1	0	0	Cytoplasmic	0	0	1
cyto_197	NAD-dependent deacetylase (Regulatory protein SIR2 homolog) >gi|54041617|sp|P66813|NPD_MYCTU NAD-dependent deacetylase (Regulatory protein SIR2 homolog)	0.817	4	0.128	0.049	14	0	0	1	0	0.279				0	0	0	0	CYT	-0.200913			0	0	0	0	0	Y	n3-11c15/16o	0	1	0	0	cytoplasm	Not extracellular	Not plasma membrane	0	0	1	0	Cytoplasm	0	0	1	0	Cytoplasmic	0	0	1
cyto_201	Oligoribonuclease >gi|166216271|sp|A5U5K8.1|ORN_MYCTA Oligoribonuclease >gi|54038785|sp|P65598|ORN_MYCBO Oligoribonuclease >gi|54041582|sp|P65597|ORN_MYCTU Oligoribonuclease	0.297	59	0	0	0	0	0	1	0	0.032				0	0	0	0	CYT	-0.200913			0	0	0	0	0	0	i	0	0	1	0	cytoplasm	Not extracellular	Not plasma membrane	0	0	1	0	Cytoplasm	0	0	1	0	Cytoplasmic	0	0	1
cyto_207	Ornithine carbamoyltransferase (OTCase)	0.32	69	0	0	0	0	0	1	0	0.119				0	0	0	0	CYT	-0.200913			0	0	0	0	0	0	i	0	0	1	0	cytoplasm	Not extracellular	Not plasma membrane	0	0	1	0	Cytoplasm	0	0	1	0	Cytoplasmic	0	0	1
cyto_209	Putative 2-dehydropantoate 2-reductase (Ketopantoate reductase) (KPA reductase) (KPR)	0.835	10	0.341	0.176	27	0	0	1	0	0.238				0	0	0	0	CYT	-0.200913			0	0	0	0	0	0	i	0	0	1	0	cytoplasm	Not extracellular	Not plasma membrane	0	0	1	0	Cytoplasm	0	0	1	0	Cytoplasmic	0	0	1
cyto_215	PhoH-like protein >gi|61229901|sp|P0A5S1|PHOL_MYCBO PhoH-like protein	0.395	6	0.001	0	18	0	0	1	0	0.551				0	0	0	0	CYT	-0.200913			0	0	0	0	0	0	i	0	0	1	0	cytoplasm	Not extracellular	Not plasma membrane	0	0	1	0	Cytoplasm	0	0	1	0	Cytoplasmic	0	0	1
cyto_221	Transcriptional regulatory protein prrA >gi|61229968|sp|P0A5Z7|PRRA_MYCBO Transcriptional regulatory protein prrA	0.533	35	0	0	0	0	0	1	0	0.104				0	0	0	0	CYT	-0.200913			0	0	0	0	0	0	i	0	0	1	0	cytoplasm	Not extracellular	Not plasma membrane	0	0	1	0	Cytoplasm	0	0	1	0	Cytoplasmic	0	0	1
cyto_224	Phosphate acetyltransferase (Phosphotransacetylase)	0.942	30	0	0	19	0	0	1	0	0.723				0	0	0	0	CYT	-0.200913			0	0	0	0	0	0	i	0	0	1	0	cytoplasm	Not extracellular	Not plasma membrane	0	0	1	0	Plasma membrane	0	1	0	0	Cytoplasmic	0	0	1
cyto_225	Ribosome-binding factor A >gi|166219378|sp|A5U6J0.1|RBFA_MYCTA Ribosome-binding factor A >gi|54039025|sp|P65965|RBFA_MYCBO Ribosome-binding factor A >gi|54041786|sp|P65964|RBFA_MYCTU Ribosome-binding factor A	0.991	7	0.007	0.003	22	0	0	1	0	0.44				0	0	0	0	CYT	-0.200913			0	0	0	0	0	0	i	0	0	1	0	cytoplasm	Not extracellular	Not plasma membrane	0	0	1	0	Extracell	0	1	0	0	Cytoplasmic	0	0	1
cyto_228	DNA replication and repair protein recF	0.793	67	0	0	0	0	0	1	0	0.184				0	0	0	0	CYT	-0.200913			0	0	0	0	0	0	i	0	0	1	0	cytoplasm	Not extracellular	Not plasma membrane	0	0	1	0	Cytoplasm	0	0	1	0	Cytoplasmic	0	0	1
cyto_234	Regulatory protein recX	0.854	1	0	0	22	0	0	1	0	0.282				0	0	0	0	CYT	-0.200913			0	0	0	0	0	0	i	0	0	1	0	cytoplasm	Not extracellular	Not plasma membrane	0	0	1	0	Cytoplasm	0	0	1	0	Cytoplasmic	0	0	1
cyto_237	Peptide chain release factor 1 (RF-1)	0.967	41	0	0	35	0	0	1	0	0.125				0	0	0	0	CYT	-0.200913			0	0	0	0	0	0	i	0	0	1	0	cytoplasm	Not extracellular	Not plasma membrane	0	0	1	0	Cytoplasm	0	0	1	0	Cytoplasmic	0	0	1
cyto_244	Probable 16S rRNA-processing protein rimM	0.421	14	0	0	19	0	0	1	0	0.124				0	0	0	0	CYT	-0.200913			0	0	0	0	0	0	i	0	0	1	0	cytoplasm	Not extracellular	Not plasma membrane	0	0	1	0	Cytoplasm	0	0	1	0	Cytoplasmic	0	0	1
cyto_247	Ribonuclease HII (RNase HII)	0.951	59	0.001	0.001	39	0	0	1	0	0.713				0	0	0	0	CYT	-0.200913			0	0	0	0	0	0	i	0	0	1	0	cytoplasm	Not extracellular	Not plasma membrane	0	0	1	0	Cytoplasm	0	0	1	0	Unknown
cyto_250	Ribonuclease H (RNase H) >gi|1350806|sp|Q07705|RNH_MYCSM Ribonuclease H (RNase H)	0.368	60	0	0	0	0	0	1	0	0.355				0	0	0	0	CYT	-0.200913			0	0	0	0	0	0	i	0	0	1	0	cytoplasm	Not extracellular	Not plasma membrane	0	0	1	0	Cytoplasm	0	0	1	0	Unknown
cyto_252	Putative Holliday junction resolvase	0.864	64	0	0	44	0	0	1	0	0.154				0	0	0	0	CYT	-0.200913			0	0	0	0	0	0	i	0	0	1	0	cytoplasm	Not extracellular	Not plasma membrane	0	0	1	0	Cytoplasm	0	0	1	0	Unknown
cyto_257	SsrA-binding protein >gi|166223229|sp|A5U7B5.1|SSRP_MYCTA SsrA-binding protein >gi|61247736|sp|P0A612|SSRP_MYCTU SsrA-binding protein >gi|61247737|sp|P0A613|SSRP_MYCBO SsrA-binding protein	0.955	4	0	0	19	0	0	1	0	0.585	ARH-NY	20		0	0	0	0	CYT	-0.200913			0	0	0	0	0	0	i	0	0	1	0	cytoplasm	Not extracellular	Not plasma membrane	0	0	1	0	Cytoplasm	0	0	1	0	Cytoplasmic	0	0	1
cyto_277	Glutamyl-tRNA synthetase (Glutamate--tRNA ligase) (GluRS)	0.673	31	0	0	16	0	0	1	0	0.445				0	0	0	0	CYT	-0.200913			0	0	0	0	0	0	i	0	0	1	0	cytoplasm	Not extracellular	Not plasma membrane	0	0	1	0	Cytoplasm	0	0	1	0	Cytoplasmic	0	0	1
cyto_280	Phenylalanyl-tRNA synthetase alpha chain (Phenylalanine--tRNA ligase alpha chain) (PheRS) >gi|41018300|sp|Q7VEV4|SYFA_MYCBO Phenylalanyl-tRNA synthetase alpha chain (Phenylalanine--tRNA ligase alpha chain) (PheRS)	0.518	9	0.029	0.025	22	0	0	1	0	0.102				0	0	0	0	CYT	-0.200913			0	0	0	0	0	0	i	0	0	1	0	cytoplasm	Not extracellular	Not plasma membrane	0	0	1	0	Cytoplasm	0	0	1	0	Cytoplasmic	0	0	1
cyto_313	Seryl-tRNA synthetase (Seryl-tRNA(Ser/Sec) synthetase) (Serine--tRNA ligase) (SerRS)	0.74	36	0	0	0	0	0	1	0	0.185				0	0	0	0	CYT	-0.200913			0	0	0	0	0	0	i	0	0	1	0	cytoplasm	Not extracellular	Not plasma membrane	0	0	1	0	Cytoplasm	0	0	1	0	Cytoplasmic	0	0	1
cyto_316	Threonyl-tRNA synthetase (Threonine--tRNA ligase) (ThrRS)	0.638	38	0.008	0.007	42	0	0	1	0	0.658				0	0	0	0	CYT	-0.200913			0	0	0	0	0	0	i	0	0	1	0	cytoplasm	Not extracellular	Not plasma membrane	0	0	1	0	Cytoplasm	0	0	1	0	Cytoplasmic	0	0	1
cyto_322	Tryptophanyl-tRNA synthetase (Tryptophan--tRNA ligase) (TrpRS)	0.881	5	0.001	0	30	0	0	1	0	0.602				0	0	0	0	CYT	-0.200913			0	0	0	0	0	0	i	0	0	1	0	cytoplasm	Not extracellular	Not plasma membrane	0	0	1	0	Cytoplasm	0	0	1	0	Cytoplasmic	0	0	1
cyto_328	Transaldolase	0.829	9	0.315	0.273	23	0	0	1	0	0.444				0	0	0	0	SpI	-0.200913			0	0	0	0	0	Y	n10-18c22/23o	0	1	0	0	cytoplasm	Not extracellular	Not plasma membrane	0	0	1	0	Cytoplasm	0	0	1	0	Cytoplasmic	0	0	1
cyto_330	tRNA(Ile)-lysidine synthase (tRNA(Ile)-lysidine synthetase) (tRNA(Ile)-2-lysyl-cytidine synthase) >gi|54042637|sp|P67151|TILS_MYCTU tRNA(Ile)-lysidine synthase (tRNA(Ile)-lysidine synthetase) (tRNA(Ile)-2-lysyl-cytidine synthase)	0.752	47	0	0	14	0	0	1	0	0.504				0	0	0	0	CYT	-0.200913			0	0	0	0	0	0	i	0	0	1	0	cytoplasm	Not extracellular	Not plasma membrane	0	0	1	0	Cytoplasm	0	0	1	0	Cytoplasmic	0	0	1
cyto_336	tRNA (guanine-N(1)-)-methyltransferase (M1G-methyltransferase) (tRNA [GM37] methyltransferase)	0.204	15	0	0	25	0	0	1	0	0.041				0	0	0	0	CYT	-0.200913			0	0	0	0	0	0	i	0	0	1	0	cytoplasm	Not extracellular	Not plasma membrane	0	0	1	0	Cytoplasm	0	0	1	0	Unknown
cyto_338	Maf-like protein MRA_3323 >gi|20140972|sp|P96887|Y3282_MYCTU Maf-like protein Rv3282/MT3381	0.926	58	0.004	0.003	19	0	0	1	0	0.181				0	0	0	0	CYT	-0.200913			0	0	0	0	0	0	i	0	0	1	0	cytoplasm	Not extracellular	Not plasma membrane	0	0	1	0	Cytoplasm	0	0	1	0	Cytoplasmic	0	0	1
imp_01	34 kDa antigenic protein homolog >gi|54040711|sp|P65637|34KD_MYCTU 34 kDa antigenic protein homolog	0.936	42	0.003	0.003	30	0	0	0	1	0.346				0	0	0	0	CYT	-0.200913			0	0	0	0	4	0	i38-57o77-96i103-120o132-154i	0	0	0	1	Not cytoplasm	Not extracellular	plasma membrane	1	0	0	0	Extracell	1	0	0	0	CytoplasmicMembrane	1	0	0
imp_04	46 kDa membrane protein	0.976	9	0.16	0.057	27	0	0	0	1	0.255				0	0	0	0	CYT	-0.200913			0	0	0	0	11	Y	n3-10c14/15o24-41i53-75o95-120i132-153o173-192i224-245o251-267i279-295o315-339i360-386o406-427i	1	0	0	0	Not cytoplasm	Not extracellular	plasma membrane	1	0	0	0	Plasma membrane	1	0	0	0	CytoplasmicMembrane	1	0	0
imp_05	Putative amidate substrates transporter protein	0.715	64	0.099	0.049	30	0	0	0	1	0.348				0	0	0	0	TMH	8.23013			0	0	0	0	7	0	o6-24i31-49o55-74i86-106o112-135i142-164o170-189i	0	0	0	1	Not cytoplasm	Not extracellular	plasma membrane	1	0	0	0	Plasma membrane	1	0	0	0	CytoplasmicMembrane	1	0	0
imp_06	Probable ammonia channel (Ammonia transporter) >gi|54040646|sp|P63519|AMT_MYCTU Probable ammonia channel (Ammonia transporter)	0.993	54	0.006	0.005	43	0	0	0	1	0.552				0	0	0	0	TMH	15.2921			0	0	0	0	11	0	o16-38i45-66o119-142i149-172o192-214i226-246o258-278i290-306o312-332i344-364o393-414i	0	0	0	1	Not cytoplasm	Not extracellular	plasma membrane	1	0	0	0	Plasma membrane	1	0	0	0	CytoplasmicMembrane	1	0	0
imp_08	L-asparagine permease 2 (L-asparagine transport protein 2) >gi|61219045|sp|P0A4W1|ANSP2_MYCBO L-asparagine permease 2 (L-asparagine transport protein 2)	0.855	70	0.001	0.001	50	0	0	0	1	0.867	ASA-GP	51	Potential Tat signal peptide but No Tat motif was found	0	0	0	0	TMH	0.64515			0	0	0	0	12	0	i29-50o56-78i98-116o136-158i170-190o210-231i252-274o294-315i343-364o376-395i416-434o440-460i	0	0	0	1	Not cytoplasm	Not extracellular	plasma membrane	1	0	0	0	Plasma membrane	1	0	0	0	CytoplasmicMembrane	1	0	0
imp_10	Potassium-transporting ATPase A chain (Potassium-translocating ATPase A chain) (ATP phosphohydrolase [potassium-transporting] A chain) (Potassium-binding and translocating subunit A) >gi|166221265|sp|A5U173.1|ATKA_MYCTA Potassium-transporting ATPase A chain (Potassium-translocating ATPase A chain) (ATP phosphohydrolase [potassium-transporting] A chain) (Potassium-binding and translocating subunit…	0.996	13	0.9	0.712	33	1	0	0	0	0.543				0	0	0	0	SpI	4.65334			0	0	0	0	10	0	o6-28i67-86o138-157i178-200o262-279i286-306o390-410i431-455o497-517i538-565o	0	0	0	1	Not cytoplasm	Not extracellular	plasma membrane	1	0	0	0	Plasma membrane	1	0	0	0	CytoplasmicMembrane	1	0	0
imp_13	Potassium-transporting ATPase B chain (Potassium-translocating ATPase B chain) (ATP phosphohydrolase [potassium-transporting] B chain) (Potassium-binding and translocating subunit B) >gi|54040856|sp|P63681|ATKB_MYCTU Potassium-transporting ATPase B chain (Potassium-translocating ATPase B chain) (ATP phosphohydrolase [potassium-transporting] B chain) (Potassium-binding and translocating subunit B)	0.967	61	0.058	0.022	15	0	0	0	1	0.627	RLA-KR	24		0	0	0	0	CYT	-0.200913			0	0	0	0	7	0	i53-71o83-102i236-257o269-293i611-629o641-661i681-708o	0	0	0	1	Not cytoplasm	Not extracellular	plasma membrane	1	0	0	0	Plasma membrane	1	0	0	0	CytoplasmicMembrane	1	0	0
imp_18	ATP synthase C chain (Lipid-binding protein) >gi|54040861|sp|P63691|ATPL_MYCTU ATP synthase C chain (Lipid-binding protein)	0.802	58	0.88	0.294	25	1	0	0	0	0.772	ALI-SG	36		0	0	0	0	TMH	8.06723			0	0	0	0	1	Y	n4-15c23/24o53-77i	1	0	0	0	Not cytoplasm	Not extracellular	plasma membrane	1	0	0	0	Plasma membrane	1	0	0	0	Unknown
imp_22	Phosphatidate cytidylyltransferase (CDP-diglyceride pyrophosphorylase) (CDP-diglyceride synthetase) (CDP-diacylglycerol synthase) (CDS) (CTP:phosphatidate cytidylyltransferase) (CDP-DG synthetase) (CDP-DAG synthase)	0.988	58	0.002	0.002	59	0	0	0	1	0.836	AIA-VG	42		0	0	0	0	CYT	-0.200913			0	0	0	0	7	0	o39-72i84-105o111-130i151-177o183-202i223-242o248-267i	0	0	0	1	Not cytoplasm	Not extracellular	plasma membrane	1	0	0	0	Plasma membrane	1	0	0	0	CytoplasmicMembrane	1	0	0
imp_24	Cobalamin biosynthesis protein cobD	0.957	10	0.132	0.124	25	0	0	0	1	0.544				0	0	0	0	CYT	-0.200913			0	0	0	0	2	Y	n10-19c24/25o52-72i289-309o	1	0	0	0	Not cytoplasm	Not extracellular	plasma membrane	1	0	0	0	Cytoplasm	0	0	0	1	CytoplasmicMembrane	1	0	0
imp_26	Probable cytochrome c oxidase subunit 1 (Cytochrome c oxidase polypeptide I) (Cytochrome aa3 subunit 1) >gi|54040915|sp|P63852|COX1_MYCTU Probable cytochrome c oxidase subunit 1 (Cytochrome c oxidase polypeptide I) (Cytochrome aa3 subunit 1)	0.98	52	0	0	0	0	0	0	1	0.118				0	0	0	0	CYT	-0.200913			0	0	0	0	12	0	i40-62o82-109i121-141o170-196i208-234o254-278i290-311o317-339i360-380o400-418i430-452o472-493i	0	0	0	1	Not cytoplasm	Not extracellular	plasma membrane	1	0	0	0	Plasma membrane	1	0	0	0	CytoplasmicMembrane	1	0	0
imp_28	Cytochrome c oxidase subunit 2 precursor (Cytochrome c oxidase polypeptide II) (Cytochrome aa3 subunit 2) >gi|54040916|sp|P63854|COX2_MYCTU Cytochrome c oxidase subunit 2 precursor (Cytochrome c oxidase polypeptide II) (Cytochrome aa3 subunit 2) (Mtb92)	0.972	38	0.843	0.658	51	1	0	0	0	0.798	ALA-VT	41	Potential Tat signal peptide but No Tat motif was found	0	0	0	0	CYT	-0.200913			0	0	0	0	3	0	i31-51o71-95i116-136o	0	0	0	1	Not cytoplasm	Not extracellular	plasma membrane	1	0	0	0	Cytoplasm	0	0	0	1	CytoplasmicMembrane	1	0	0
imp_32	Probable cytochrome c oxidase subunit 3 (Cytochrome c oxidase polypeptide III) (Cytochrome aa3 subunit 3) >gi|54040917|sp|P63856|COX3_MYCTU Probable cytochrome c oxidase subunit 3 (Cytochrome c oxidase polypeptide III) (Cytochrome aa3 subunit 3)	0.967	47	0.161	0.139	55	0	0	0	1	0.688				0	0	0	0	TMH	0.643615			0	0	0	0	5	0	i24-47o67-90i102-119o139-163i183-202o	0	0	0	1	Not cytoplasm	Not extracellular	plasma membrane	1	0	0	0	Plasma membrane	1	0	0	0	CytoplasmicMembrane	1	0	0
imp_34	Putative cytochrome P450 128 >gi|54040866|sp|P63713|CP128_MYCTU Putative cytochrome P450 128	0.905	50	0.001	0	33	0	0	0	1	0.853	RRA-SS	47		0	0	0	0	CYT	-0.200913			0	0	0	0	0	0	i	0	0	0	1	Not cytoplasm	Not extracellular	plasma membrane	1	0	0	0	Cytoplasm	0	0	0	1	Unknown
imp_37	Carbon starvation protein A homolog	0.996	51	0	0	64	0	0	0	1	0.312				0	0	0	0	CYT	-0.200913			0	0	0	0	16	0	i43-62o68-88i128-147o153-175i196-218o224-244i256-275o281-311i323-340o360-386i398-421o503-521i554-575o587-608i615-635o687-707i	0	0	0	1	Not cytoplasm	Not extracellular	plasma membrane	1	0	0	0	Plasma membrane	1	0	0	0	CytoplasmicMembrane	1	0	0
imp_38	Cation-transporting P-type ATPase A	0.699	40	0.069	0.048	44	0	0	0	1	0.181				0	0	0	0	CYT	-0.200913			0	0	0	0	8	0	i85-107o119-141i153-171o191-210i345-367o373-394i680-698o704-722i	0	0	0	1	Not cytoplasm	Not extracellular	plasma membrane	1	0	0	0	Plasma membrane	1	0	0	0	CytoplasmicMembrane	1	0	0
imp_43	Probable cation-transporting P-type ATPase C	0.449	9	0	0	19	0	0	0	1	0.084				0	0	0	0	CYT	-0.200913			0	0	0	0	3	0	i110-130o142-160i169-194o	0	0	0	1	Not cytoplasm	Not extracellular	plasma membrane	1	0	0	0	Plasma membrane	1	0	0	0	CytoplasmicMembrane	1	0	0
imp_45	Probable cation-transporting P-type ATPase D >gi|54040858|sp|P63685|CTPD_MYCTU Probable cation-transporting P-type ATPase D	0.988	46	0	0	11	0	0	0	1	0.166				0	0	0	0	TMH	2.46646			0	0	0	0	7	0	o30-53i65-84o96-123i266-286o292-316i596-614o620-640i	0	0	0	1	Not cytoplasm	Not extracellular	plasma membrane	1	0	0	0	Plasma membrane	1	0	0	0	CytoplasmicMembrane	1	0	0
imp_47	Probable cation-transporting ATPase E >gi|61221872|sp|P0A505|CTPE_MYCBO Probable cation-transporting ATPase E	0.982	56	0.119	0.062	17	0	0	0	1	0.246				0	0	0	0	CYT	-0.200913			0	0	0	0	9	0	o50-80i215-232o252-274i602-621o633-655i667-690o702-722i729-749o761-784i	0	0	0	1	Not cytoplasm	Not extracellular	plasma membrane	1	0	0	0	Plasma membrane	1	0	0	0	CytoplasmicMembrane	1	0	0
imp_49	Probable cation-transporting ATPase F >gi|54040859|sp|P63687|CTPF_MYCTU Probable cation-transporting ATPase F	0.944	54	0	0	17	0	0	0	1	0.206				0	0	0	0	CYT	-0.200913			0	0	0	0	10	0	i64-82o88-104i251-269o281-306i710-728o734-752i773-794o806-823i843-862o874-897i	0	0	0	1	Not cytoplasm	Not extracellular	plasma membrane	1	0	0	0	Plasma membrane	1	0	0	0	CytoplasmicMembrane	1	0	0
imp_51	Probable cation-transporting ATPase G >gi|54040860|sp|P63689|CTPG_MYCTU Probable cation-transporting ATPase G	0.368	60	0	0	0	0	0	0	1	0.226				0	0	0	0	CYT	-0.200913			0	0	0	0	5	0	i158-176o182-201i382-405o411-437i710-737o	0	0	0	1	Not cytoplasm	Not extracellular	plasma membrane	1	0	0	0	Plasma membrane	1	0	0	0	CytoplasmicMembrane	1	0	0
imp_55	Probable cation-transporting ATPase V	0.766	9	0.004	0.003	18	0	0	0	1	0.138				0	0	0	0	CYT	-0.200913			0	0	0	0	8	0	i141-160o166-184i196-215o221-238i375-397o403-424i714-734o740-758i	0	0	0	1	Not cytoplasm	Not extracellular	plasma membrane	1	0	0	0	Plasma membrane	1	0	0	0	CytoplasmicMembrane	1	0	0
imp_56	Adenylate cyclase (ATP pyrophosphate-lyase) (Adenylyl cyclase) >gi|61221866|sp|P0A4Y1|CYA1_MYCBO Adenylate cyclase (ATP pyrophosphate-lyase) (Adenylyl cyclase)	0.97	50	0.002	0.002	19	0	0	0	1	0.265				0	0	0	0	CYT	-0.200913			0	0	0	0	6	0	i47-68o74-93i100-118o124-141i148-167o179-202i	0	0	0	1	Not cytoplasm	Not extracellular	plasma membrane	1	0	0	0	Plasma membrane	1	0	0	0	CytoplasmicMembrane(Th	1	0	0
imp_57	Protein dipZ	0.985	14	0.963	0.622	31	1	0	0	0	0.771	SLA-TP	30	Potential Tat signal peptide but No Tat motif was found	0	0	0	0	CYT	-0.200913			0	0	0	0	7	0	i114-131o137-155i176-200o206-227i248-274o280-304i325-346o	0	0	0	1	Not cytoplasm	Not extracellular	plasma membrane	1	0	0	0	Plasma membrane	1	0	0	0	CytoplasmicMembrane(Th	1	0	0
imp_61	Probable arabinosyltransferase A	0.979	20	0.89	0.736	39	1	0	0	0	0.554				0	0	0	0	TMH	4.89623			0	0	0	0	13	0	i12-34o205-224i333-350o370-386i395-413o419-443i463-482o530-547i559-576o582-604i616-636o656-674i695-717o	0	0	0	1	Not cytoplasm	Not extracellular	plasma membrane	1	0	0	0	Plasma membrane	1	0	0	0	CytoplasmicMembrane	1	0	0
imp_65	Probable arabinosyltransferase B	0.982	12	0.81	0.214	55	1	0	0	0	0.866	AGL-IG	35	Potential Tat signal peptide but No Tat motif was found	0	0	0	0	SpI	3.34275	29-30		0	0	0	0	13	0	i28-47o219-237i275-293o348-370i382-398o431-456i476-495o541-558i570-587o593-614i626-648o668-689i701-727o	0	0	0	1	Not cytoplasm	Not extracellular	plasma membrane	1	0	0	0	Plasma membrane	1	0	0	0	CytoplasmicMembrane	1	0	0
imp_73	C-5 sterol desaturase (Sterol-C5-desaturase) >gi|55976930|sp|P68435|ERG3_MYCTU C-5 sterol desaturase (Sterol-C5-desaturase)	0.951	13	0.723	0.244	22	1	0	0	0	0.251				0	0	0	0	TMH	0.693799			0	0	0	0	3	Y	n5-18c25/26o49-79i91-108o158-177i	1	0	0	0	Not cytoplasm	Not extracellular	plasma membrane	1	0	0	0	Cytoplasm	0	0	0	1	CytoplasmicMembrane	1	0	0
imp_75	Putative fatty-acid--CoA ligase fadD11 (Acyl-CoA synthetase)	0.991	44	0	0	21	0	0	0	1	0.87	ARR-HG	24	Found RRHGL as Tat motif starting at pos. 23	1	0	0	0	CYT	-0.200913			0	0	0	0	0	0	i	0	0	0	1	Not cytoplasm	Not extracellular	plasma membrane	1	0	0	0	Cytoplasm	0	0	0	1	Cytoplasmic	0	0	0
imp_76	Putative fatty-acid--CoA ligase fadD25 (Acyl-CoA synthetase)	0.478	8	0	0	17	0	0	0	1	0.088				0	0	0	0	CYT	-0.200913			0	0	0	0	1	0	o229-252i	0	0	0	1	Not cytoplasm	Not extracellular	plasma membrane	1	0	0	0	Cytoplasm	0	0	0	1	Cytoplasmic	0	0	0
imp_77	Long-chain-fatty-acid--[acyl-carrier-protein] ligase mbtM (Fatty acyl-[acyl-carrier-protein] synthetase) (Fatty acyl-ACP synthetase) (Mycobactin synthetase protein M) >gi|61223869|sp|P0A4X9|MBTM_MYCBO Long-chain-fatty-acid--[acyl-carrier-protein] ligase mbtM (Fatty acyl-[acyl-carrier-protein] synthetase) (Fatty acyl-ACP synthetase) (Mycobactin synthetase protein M)	0.511	8	0.004	0.004	17	0	0	0	1	0.245				0	0	0	0	CYT	-0.200913			0	0	0	0	0	0	i	0	0	0	1	Not cytoplasm	Not extracellular	plasma membrane	1	0	0	0	Cytoplasm	0	0	0	1	CytoplasmicMembrane	1	0	0
imp_79	Fumarate reductase subunit C >gi|1706900|sp|Q10762|FRDC_MYCTU Fumarate reductase subunit C	0.994	39	0.662	0.244	49	1	0	0	0	0.249				0	0	0	0	TMH	7.62197			0	0	0	0	3	0	i22-43o63-84i104-125o	0	0	0	1	Not cytoplasm	Not extracellular	plasma membrane	1	0	0	0	Plasma membrane	1	0	0	0	CytoplasmicMembrane	1	0	0
imp_80	Fumarate reductase subunit D >gi|166198774|sp|A5U2R2.1|FRDD_MYCTA Fumarate reductase subunit D >gi|54037136|sp|P67644|FRDD_MYCBO Fumarate reductase subunit D >gi|54041055|sp|P67643|FRDD_MYCTU Fumarate reductase subunit D	0.994	38	0.826	0.572	45	1	0	0	0	0.784	ALV-AP	33		0	0	0	0	TMH	12.1013			0	0	0	0	3	0	i18-45o65-83i103-123o	0	0	0	1	Not cytoplasm	Not extracellular	plasma membrane	1	0	0	0	Plasma membrane	1	0	0	0	CytoplasmicMembrane	1	0	0
imp_84	DNA translocase ftsK	0.91	7	0.36	0.243	59	0	0	0	1	0.84	RRP-VP	29	Found RRDGI as Tat motif starting at pos. 88	1	0	0	0	CYT	-0.200913			0	0	0	0	4	0	i91-109o121-146i158-176o205-225i	0	0	0	1	Not cytoplasm	Not extracellular	plasma membrane	1	0	0	0	Cytoplasm	0	0	0	1	CytoplasmicMembrane	1	0	0
imp_86	Cell division protein ftsX homolog	0.987	23	0.972	0.561	45	1	0	0	0	0.599				0	0	0	0	TMH	0.200323			0	0	0	0	4	0	i21-45o172-197i218-246o266-291i	0	0	0	1	Not cytoplasm	Not extracellular	plasma membrane	1	0	0	0	Plasma membrane	1	0	0	0	CytoplasmicMembrane	1	0	0
imp_89	Uncharacterized ftsW-like protein Mb2178c >gi|54040883|sp|P63762|FTWH_MYCTU Uncharacterized ftsW-like protein Rv2154c/MT2213	0.995	63	0.001	0.001	22	0	0	0	1	0.526				0	0	0	0	CYT	-0.200913			0	0	0	0	10	0	i57-78o90-110i122-142o162-179i191-208o214-231i236-256o312-339i351-375o387-409i	0	0	0	1	Not cytoplasm	Not extracellular	plasma membrane	1	0	0	0	Cytoplasm	0	0	0	1	CytoplasmicMembrane	1	0	0
imp_91	Sensor protein kdpD	0.745	9	0	0	27	0	0	0	1	0.385				0	0	0	0	CYT	-0.200913			0	0	0	0	3	0	o397-418i430-461o481-498i	0	0	0	1	Not cytoplasm	Not extracellular	plasma membrane	1	0	0	0	Cytoplasm	0	0	0	1	CytoplasmicMembrane	1	0	0
imp_92	Prolipoprotein diacylglyceryl transferase >gi|166226305|sp|A5U2X0.1|LGT_MYCTA Prolipoprotein diacylglyceryl transferase >gi|46576206|sp|O06131|LGT_MYCTU Prolipoprotein diacylglyceryl transferase >gi|46576266|sp|Q7VEW5|LGT_MYCBO Prolipoprotein diacylglyceryl transferase	0.829	29	0.014	0.009	26	0	0	0	1	0.291				0	0	0	0	TMH	10.3129			0	0	0	0	7	0	o23-41i53-76o96-116i123-143o197-214i226-244o250-274i	0	0	0	1	Not cytoplasm	Not extracellular	plasma membrane	1	0	0	0	Cytoplasm	0	0	0	1	CytoplasmicMembrane	1	0	0
imp_97	Putative membrane protein mmpL2	0.989	27	0.986	0.272	51	1	0	0	0	0.191				0	0	0	0	TMH	1.62686			0	0	0	0	12	0	i21-41o194-213i220-239o251-272i293-317o329-354i375-397o765-783i790-812o818-841i862-885o891-910i	0	0	0	1	Not cytoplasm	Not extracellular	plasma membrane	1	0	0	0	Plasma membrane	1	0	0	0	CytoplasmicMembrane	1	0	0
imp_98	Putative membrane protein mmpL3	0.956	22	0.707	0.302	45	1	0	0	0	0.318				0	0	0	0	TMH	7.96128			0	0	0	0	11	0	o12-34i196-229o241-262i290-311o317-341i402-424o560-581i593-612o624-643i678-695o701-723i	0	0	0	1	Not cytoplasm	Not extracellular	plasma membrane	1	0	0	0	Plasma membrane	1	0	0	0	CytoplasmicMembrane	1	0	0
imp_104	Putative membrane protein mmpL7 >gi|54041462|sp|P65370|MMPL7_MYCTU Putative membrane protein mmpL7	0.991	46	0.065	0.04	65	0	0	0	1	0.518				0	0	0	0	CYT	-0.200913			0	0	0	0	12	0	i44-63o212-231i238-259o271-293i313-330o342-366i387-411o761-782i789-810o822-844i865-884o890-913i	0	0	0	1	Not cytoplasm	Not extracellular	plasma membrane	1	0	0	0	Plasma membrane	1	0	0	0	CytoplasmicMembrane	1	0	0
imp_106	Membrane transport protein mmpL8 >gi|166217229|sp|A5U9F2.1|MMPL8_MYCTA Membrane transport protein mmpL8	0.984	46	0.127	0.082	64	0	0	0	1	0.426				0	0	0	0	CYT	-0.200913			0	0	0	0	11	0	o43-61i218-235o241-269i319-342o348-371i403-424o871-890i897-922o928-948i969-994o1014-1035i	0	0	0	1	Not cytoplasm	Not extracellular	plasma membrane	1	0	0	0	Plasma membrane	1	0	0	0	CytoplasmicMembrane	1	0	0
imp_112	Putative membrane protein mmpL11	0.997	7	0.99	0.425	37	1	0	0	0	0.663				0	0	0	0	TMH	12.5434			0	0	0	0	11	Y	n13-24c32/33o156-174i186-209o229-252i273-299o311-334i370-392o533-554i561-582o602-621i642-665o671-690i	1	0	0	0	Not cytoplasm	Not extracellular	plasma membrane	1	0	0	0	Plasma membrane	1	0	0	0	CytoplasmicMembrane	1	0	0
imp_114	Putative membrane protein mmpL12	0.993	35	0.827	0.438	50	1	0	0	0	0.331				0	0	0	0	TMH	3.61853			0	0	0	0	11	0	o20-42i199-216o254-274i295-318o330-353i382-404o824-843i850-875o881-901i922-948o954-973i	0	0	0	1	Not cytoplasm	Not extracellular	plasma membrane	1	0	0	0	Plasma membrane	1	0	0	0	CytoplasmicMembrane	1	0	0
imp_117	Putative membrane protein mmpS4	0.98	19	0.981	0.711	39	1	0	0	0	0.773	RIW-IP	20		0	0	0	0	TMH	4.68089			0	0	0	0	2	0	i20-40o98-117i	0	0	0	1	Not cytoplasm	Not extracellular	plasma membrane	1	0	0	0	Cytoplasm	0	0	0	1	Unknown
imp_118	Multidrug resistance protein mmr >gi|57014078|sp|P69927|MMR_MYCBO Multidrug resistance protein mmr	0.868	41	0.015	0.006	23	0	0	0	1	0.187				0	0	0	0	TMH	2.62325			0	0	0	0	3	Y	n4-11c16/17o26-48i60-79o85-104i	1	0	0	0	Not cytoplasm	Not extracellular	plasma membrane	1	0	0	0	Plasma membrane	1	0	0	0	CytoplasmicMembrane	1	0	0
imp_122	Probable manganese transport protein mntH (BRAMP)	0.674	17	0	0	0	0	0	0	1	0.519				0	0	0	0	CYT	-0.200913			0	0	0	0	10	0	o318-339i365-390o396-415i427-446o466-485i514-536o556-586i598-616o622-641i661-682o	0	0	0	1	Not cytoplasm	Not extracellular	plasma membrane	1	0	0	0	Plasma membrane	1	0	0	0	CytoplasmicMembrane	1	0	0
imp_125	Molybdenum transport system permease protein modB >gi|61228249|sp|P0A625|MODB_MYCBO Molybdenum transport system permease protein modB	0.969	51	0.381	0.163	61	0	0	0	1	0.109				0	0	0	0	TMH	12.4241			0	0	0	0	6	0	i12-31o51-77i89-110o122-148i175-197o234-255i	0	0	0	1	Not cytoplasm	Not extracellular	plasma membrane	1	0	0	0	Plasma membrane	1	0	0	0	CytoplasmicMembrane	1	0	0
imp_128	Sensor histidine kinase mtrB	0.996	51	0.954	0.579	63	1	0	0	0	0.792	AVA-VA	31	Potential Tat signal peptide but No Tat motif was found	0	0	0	0	TMH	1.57663			0	0	0	0	1	Y	n42-57c62/63o210-233i	1	0	0	0	Not cytoplasm	Not extracellular	plasma membrane	1	0	0	0	Cytoplasm	0	0	0	1	CytoplasmicMembrane	1	0	0
imp_134	NADH-quinone oxidoreductase subunit H (NADH dehydrogenase I subunit H) (NDH-1 subunit H) >gi|54037914|sp|P65562|NUOH_MYCBO NADH-quinone oxidoreductase subunit H (NADH dehydrogenase I subunit H) (NDH-1 subunit H) >gi|54041667|sp|P65561|NUOH_MYCTU NADH-quinone oxidoreductase subunit H (NADH dehydrogenase I subunit H) (NDH-1 subunit H) >gi|156632677|sp|A1KNE8|NUOH_MYCBP NADH-quinone oxidoreductase s…	0.992	24	0.108	0.062	36	0	0	0	1	0.561				0	0	0	0	TMH	1.64948			0	0	0	0	9	0	o12-33i79-99o119-139i160-181o193-212i249-270o282-303i315-339o345-367i	0	0	0	1	Not cytoplasm	Not extracellular	plasma membrane	1	0	0	0	Plasma membrane	1	0	0	0	CytoplasmicMembrane	1	0	0
imp_138	NADH-quinone oxidoreductase subunit L (NADH dehydrogenase I subunit L) (NDH-1 subunit L)	0.985	19	0.436	0.199	30	0	0	0	1	0.648				0	0	0	0	TMH	5.63723			0	0	0	0	16	0	o6-26i33-55o90-111i123-140o146-165i186-207o213-232i253-271o283-304i316-339o345-362i374-399o419-442i463-486o506-527i612-632o	0	0	0	1	Not cytoplasm	Not extracellular	plasma membrane	1	0	0	0	Plasma membrane	1	0	0	0	CytoplasmicMembrane	1	0	0
imp_139	NADH-quinone oxidoreductase subunit M (NADH dehydrogenase I subunit M) (NDH-1 subunit M)	0.993	43	0.762	0.22	31	1	0	0	0	0.569				0	0	0	0	TMH	4.95239			0	0	0	0	14	0	o6-24i31-52o72-100i140-159o165-185i197-218o246-265i285-307o313-335i342-361o373-391i411-434o446-466i486-507o	0	0	0	1	Not cytoplasm	Not extracellular	plasma membrane	1	0	0	0	Plasma membrane	1	0	0	0	CytoplasmicMembrane	1	0	0
imp_140	Uncharacterized PE family protein PE23 >gi|61229785|sp|P0A685|PE23_MYCBO Uncharacterized PE family protein PE23	0.918	28	0.036	0.029	43	0	0	0	1	0.73	AAA-AG	32		0	0	0	0	CYT	-0.200913			0	0	0	0	0	0	i	0	0	0	1	Not cytoplasm	Not extracellular	plasma membrane	1	0	0	0	Extracell	1	0	0	0	CytoplasmicMembrane	1	0	0
imp_142	Probable dipeptidase pepE >gi|54041737|sp|P65810|PEPE_MYCTU Probable dipeptidase pepE	0.881	57	0.14	0.076	28	0	0	0	1	0.748	ALA-AA	18	Found RRLAL as Tat motif starting at pos. 13	1	0	0	0	CYT	-0.200913			0	0	0	0	0	Y	n15-23c28/29o	1	0	0	0	cytoplasm	Not extracellular	plasma membrane	1	0	0	0	Cytoplasm	0	0	0	1	Cytoplasmic	0	0	0
imp_145	Uncharacterized PE-PGRS family protein PE_PGRS34	0.906	27	0.989	0.345	33	1	0	0	0	0.78	AGA-DE	44		0	0	0	0	SpI	1.48898	30-31		0	0	0	0	0	Y	n3-14c32/33o	1	0	0	0	Not cytoplasm	Not extracellular	plasma membrane	1	0	0	0	Extracell	1	0	0	0	Extracellular	1	0	0
imp_146	Uncharacterized PE-PGRS family protein PE_PGRS35	0.993	33	0.698	0.195	41	1	0	0	0	0.83	ALA-AA	40		0	0	0	0	CYT	-0.200913			0	0	0	0	0	Y	n3-11c16/17o	1	0	0	0	Not cytoplasm	Not extracellular	plasma membrane	1	0	0	0	Extracell	1	0	0	0	Extracellular	1	0	0
imp_147	Putative CDP-diacylglycerol--glycerol-3-phosphate 3-phosphatidyl-transferase (Phosphatidylglycerophosphate synthase) (PGP synthase) >gi|54041642|sp|P63753|PGSA_MYCTU Putative CDP-diacylglycerol--glycerol-3-phosphate 3-phosphatidyl-transferase (Phosphatidylglycerophosphate synthase) (PGP synthase)	0.992	18	0.105	0.051	38	0	0	0	1	0.071				0	0	0	0	TMH	3.51366			0	0	0	0	5	0	o20-47i68-90o96-116i128-146o152-181i	0	0	0	1	Not cytoplasm	Not extracellular	plasma membrane	1	0	0	0	Plasma membrane	1	0	0	0	CytoplasmicMembrane	1	0	0
imp_149	Probable low-affinity inorganic phosphate transporter	0.983	54	0.998	0.638	65	1	0	0	0	0.733	AVA-LS	47		0	0	0	0	TMH	5.07613			0	0	0	0	7	Y	n3-13c17/18o41-65i77-99o105-123i135-158o219-238i308-329o335-354i	1	0	0	0	Not cytoplasm	Not extracellular	plasma membrane	1	0	0	0	Plasma membrane	1	0	0	0	CytoplasmicMembrane	1	0	0
imp_152	Probable serine/threonine-protein kinase pknJ >gi|54041715|sp|P65732|PKNJ_MYCTU Probable serine/threonine-protein kinase pknJ	0.251	30	0	0	47	0	0	0	1	0.487				0	0	0	0	CYT	-0.200913			0	0	0	0	1	0	i343-363o	0	0	0	1	Not cytoplasm	Not extracellular	plasma membrane	1	0	0	0	Plasma membrane	1	0	0	0	CytoplasmicMembrane	1	0	0
imp_154	Uncharacterized PPE family protein PPE1	0.682	20	0.077	0.039	26	0	0	0	1	0.053				0	0	0	0	SpI	3.59858	25-26		0	0	0	0	2	0	i214-232o244-268i	0	0	0	1	Not cytoplasm	Not extracellular	plasma membrane	1	0	0	0	Extracell	1	0	0	0	CytoplasmicMembrane	1	0	0
imp_156	Uncharacterized PPE family protein PPE21	0.92	23	0.982	0.468	64	1	0	0	0	0.799	ASA-AM	63		0	0	0	0	SpI	9.5912	26-27		0	0	0	0	0	0	i	0	0	0	1	Not cytoplasm	Not extracellular	plasma membrane	1	0	0	0	Extracell	1	0	0	0	Extracellular	1	0	0
imp_157	Sensor-type histidine kinase prrB >gi|61229970|sp|P0A5Z9|PRRB_MYCBO Sensor-type histidine kinase prrB	0.99	14	0.979	0.919	40	1	0	0	0	0.546	VVA-TA	21		0	0	0	0	TMH	0.0907914			0	0	0	0	2	0	o20-41i150-173o	0	0	0	1	Not cytoplasm	Not extracellular	plasma membrane	1	0	0	0	Plasma membrane	1	0	0	0	CytoplasmicMembrane	1	0	0
imp_160	CDP-diacylglycerol--serine O-phosphatidyltransferase (Phosphatidylserine synthase)	0.986	7	0.998	0.639	51	1	0	0	0	0.726				0	0	0	0	CYT	-0.200913			0	0	0	0	7	0	i12-36o42-64i76-95o101-124i136-155o161-182i203-230o	0	0	0	1	Not cytoplasm	Not extracellular	plasma membrane	1	0	0	0	Plasma membrane	1	0	0	0	CytoplasmicMembrane	1	0	0
imp_162	Phosphate transport system permease protein pstA 1	0.997	44	0.016	0.012	60	0	0	0	1	0.485				0	0	0	0	TMH	4.56111			0	0	0	0	6	0	i32-56o93-115i127-151o157-175i207-228o275-300i	0	0	0	1	Not cytoplasm	Not extracellular	plasma membrane	1	0	0	0	Plasma membrane	1	0	0	0	CytoplasmicMembrane	1	0	0
imp_163	Phosphate transport system permease protein pstA 2 >gi|61230173|sp|P0A627|PSTA2_MYCBO Phosphate transport system permease protein pstA 2	0.979	40	0.188	0.156	59	0	0	0	1	0.706	SVA-YR	23		0	0	0	0	TMH	8.34716			0	0	0	0	6	0	i31-53o82-108i120-143o149-169i209-230o273-291i	0	0	0	1	Not cytoplasm	Not extracellular	plasma membrane	1	0	0	0	Plasma membrane	1	0	0	0	CytoplasmicMembrane	1	0	0
imp_166	Phosphate transport system permease protein pstC	0.997	40	0.969	0.745	54	1	0	0	0	0.77	LIA-IF	40		0	0	0	0	CYT	-0.200913			0	0	0	0	6	0	i24-45o79-105i117-138o144-161i168-189o290-309i	0	0	0	1	Not cytoplasm	Not extracellular	plasma membrane	1	0	0	0	Plasma membrane	1	0	0	0	CytoplasmicMembrane	1	0	0
imp_167	Ubiquinol-cytochrome c reductase iron-sulfur subunit (Rieske iron-sulfur protein)	0.388	63	0	0	0	0	0	0	1	0.56	SRA-DD	4		0	0	0	0	CYT	-0.200913			0	0	0	0	3	0	i96-117o137-157i202-227o	0	0	0	1	Not cytoplasm	Not extracellular	plasma membrane	1	0	0	0	Cytoplasm	0	0	0	1	CytoplasmicMembrane	1	0	0
imp_170	Ubiquinol-cytochrome c reductase cytochrome b subunit	0.753	62	0	0	18	0	0	0	1	0.116				0	0	0	0	CYT	-0.200913			0	0	0	0	10	0	i42-68o112-133i145-163o175-199i211-236o266-286i307-327o333-354i374-393o413-434i	0	0	0	1	Not cytoplasm	Not extracellular	plasma membrane	1	0	0	0	Plasma membrane	1	0	0	0	CytoplasmicMembrane	1	0	0
imp_173	Ubiquinol-cytochrome c reductase cytochrome c subunit	0.966	35	1	0.868	64	1	0	0	0	0.517				0	0	0	0	SpI	1.49193	51-52		0	0	0	0	1	Y	n37-55c63/64o268-287i	1	0	0	0	Not cytoplasm	Not extracellular	plasma membrane	1	0	0	0	Cytoplasm	0	0	0	1	Unknown
imp_175	Probable protein-export membrane protein secG >gi|54042212|sp|P66791|SECG_MYCTU Probable protein-export membrane protein secG	0.982	16	0.834	0.395	28	1	0	0	0	0.578				0	0	0	0	TMH	1.78046			0	0	0	0	1	Y	n3-22c27/28o55-74i	1	0	0	0	Not cytoplasm	Not extracellular	plasma membrane	1	0	0	0	Plasma membrane	1	0	0	0	CytoplasmicMembrane	1	0	0
imp_178	Preprotein translocase subunit secY >gi|61242602|sp|P0A5Z3|SECY_MYCBO Preprotein translocase subunit secY	0.974	25	0.82	0.528	54	1	0	0	0	0.258				0	0	0	0	CYT	-0.200913			0	0	0	0	9	Y	n18-27c32/33o74-98i118-137o157-178i185-204o216-235i263-284o318-340i372-394o406-424i	1	0	0	0	Not cytoplasm	Not extracellular	plasma membrane	1	0	0	0	Plasma membrane	1	0	0	0	CytoplasmicMembrane	1	0	0
imp_183	Sensor-like histidine kinase senX3	0.995	9	0.978	0.647	26	1	0	0	0	0.161				0	0	0	0	TMH	5.10311			0	0	0	0	1	0	o6-28i	0	0	0	1	Not cytoplasm	Not extracellular	plasma membrane	1	0	0	0	Cytoplasm	0	0	0	1	CytoplasmicMembrane	1	0	0
imp_187	Sec-independent protein translocase protein tatC homolog	0.985	43	0.024	0.017	57	0	0	0	1	0.342				0	0	0	0	CYT	-0.200913			0	0	0	0	6	0	i38-56o108-128i140-163o187-213i225-241o247-267i	0	0	0	1	Not cytoplasm	Not extracellular	plasma membrane	1	0	0	0	Plasma membrane	1	0	0	0	CytoplasmicMembrane	1	0	0
imp_190	Uncharacterized protein Rv0007/MT0007	0.36	3	0	0	0	0	0	0	1	0.687				0	0	0	0	CYT	-0.200913			0	0	0	0	2	0	i204-227o260-286i	0	0	0	1	cytoplasm	Not extracellular	plasma membrane	1	0	0	0	Extracell	1	0	0	0	Unknown
imp_191	Uncharacterized protein Rv0010c/MT0013	0.992	46	0.657	0.138	33	1	0	0	0	0.631	WRA-RP	57		0	0	0	0	TMH	7.9432			0	0	0	0	2	0	i12-32o38-55i	0	0	0	1	Not cytoplasm	Not extracellular	plasma membrane	1	0	0	0	Cytoplasm	0	0	0	1	Cytoplasmic	0	0	0
imp_192	UPF0233 membrane protein MRA_0013 >gi|54039879|sp|P67377|Y011_MYCBO UPF0233 membrane protein Mb0011c >gi|54042738|sp|P67376|Y011_MYCTU UPF0233 membrane protein Rv0011c/MT0014	0.987	39	0.998	0.365	61	1	0	0	0	0.481				0	0	0	0	TMH	6.57206			0	0	0	0	2	0	i31-53o73-90i	0	0	0	1	Not cytoplasm	Not extracellular	plasma membrane	1	0	0	0	Plasma membrane	1	0	0	0	CytoplasmicMembrane	1	0	0
imp_196	Uncharacterized protein Rv0037c/MT0042 >gi|61250581|sp|P0A5C2|Y038_MYCBO Uncharacterized protein Mb0038c	0.756	63	0	0	0	0	0	0	1	0.283				0	0	0	0	CYT	-0.200913			0	0	0	0	11	0	o68-92i99-122o128-150i162-183o195-217i229-250o262-280i287-308o328-361i382-404o410-431i	0	0	0	1	Not cytoplasm	Not extracellular	plasma membrane	1	0	0	0	Plasma membrane	1	0	0	0	CytoplasmicMembrane	1	0	0
imp_198	Uncharacterized protein Rv0039c/MT0044	0.998	10	1	0.749	60	1	0	0	0	0.503				0	0	0	0	TMH	9.33169			0	0	0	0	2	Y	n3-18c22/23o38-58i65-85o	1	0	0	0	Not cytoplasm	Not extracellular	plasma membrane	1	0	0	0	Extracell	1	0	0	0	CytoplasmicMembrane	1	0	0
imp_199	Uncharacterized protein Rv0048c/MT0054 precursor	0.803	9	0.033	0.013	20	0	0	0	1	0.156				0	0	0	0	CYT	-0.200913			0	0	0	0	1	0	i89-111o	0	0	0	1	Not cytoplasm	Not extracellular	plasma membrane	1	0	0	0	Cytoplasm	0	0	0	1	Unknown
imp_200	Uncharacterized protein Rv0083/MT0090	0.989	60	0.055	0.011	34	0	0	0	1	0.433				0	0	0	0	TMH	10.8437			0	0	0	0	15	0	i7-31o51-71i83-101o107-124i136-159o179-199i211-228o240-259i271-292o312-332i353-378o398-424i445-466o497-519i621-639o	0	0	0	1	Not cytoplasm	Not extracellular	plasma membrane	1	0	0	0	Plasma membrane	1	0	0	0	CytoplasmicMembrane	1	0	0
imp_203	Uncharacterized protein Mb0088 >gi|54042439|sp|P64681|Y085_MYCTU Uncharacterized protein Rv0085/MT0092	0.953	33	0.257	0.215	28	0	0	0	1	0.15				0	0	0	0	CYT	-0.200913			0	0	0	0	7	0	o6-26i33-53o59-79i100-121o127-145i157-177o183-201i	0	0	0	1	Not cytoplasm	Not extracellular	plasma membrane	1	0	0	0	Plasma membrane	1	0	0	0	CytoplasmicMembrane	1	0	0
imp_205	Uncharacterized protein Mb0093 >gi|54042440|sp|P64683|Y090_MYCTU Uncharacterized protein Rv0090/MT0099	0.878	2	0.127	0.071	27	0	0	0	1	0.579	AKN-QN	4		0	0	0	0	CYT	-0.200913			0	0	0	0	4	0	i81-105o152-175i182-200o206-223i	0	0	0	1	Not cytoplasm	Not extracellular	plasma membrane	1	0	0	0	Cytoplasm	0	0	0	1	CytoplasmicMembrane	1	0	0
imp_207	Uncharacterized protein Rv0093c/MT0102	0.72	9	0	0	37	0	0	0	1	0.656	AGA-IR	36	Potential Tat signal peptide but No Tat motif was found	0	0	0	0	CYT	-0.200913			0	0	0	0	4	0	i130-150o170-187i194-211o223-240i	0	0	0	1	Not cytoplasm	Not extracellular	plasma membrane	1	0	0	0	Plasma membrane	1	0	0	0	CytoplasmicMembrane	1	0	0
imp_208	Uncharacterized protein Rv1002c/MT1031	0.927	37	0	0	50	0	0	0	1	0.255				0	0	0	0	CYT	-0.200913			0	0	0	0	11	0	i22-41o103-124i131-149o155-173i185-202o222-241i262-283o378-395i402-418o424-448i460-480o	0	0	0	1	Not cytoplasm	Not extracellular	plasma membrane	1	0	0	0	Plasma membrane	1	0	0	0	CytoplasmicMembrane	1	0	0
imp_209	Uncharacterized protein Mb0105 >gi|54042443|sp|P64689|Y102_MYCTU Uncharacterized protein Rv0102/MT0111	0.99	31	0.961	0.653	52	1	0	0	0	0.682	VVA-AF	39		0	0	0	0	TMH	4.48518			0	0	0	0	16	0	i27-48o68-88i109-130o156-173i180-198o210-231i243-266o278-299i311-331o370-389i401-419o439-460i481-502o522-540i552-581o601-623i	0	0	0	1	Not cytoplasm	Not extracellular	plasma membrane	1	0	0	0	Plasma membrane	1	0	0	0	CytoplasmicMembrane	1	0	0
imp_211	Uncharacterized protein Rv0104/MT0113	0.877	41	0	0	18	0	0	0	1	0.151				0	0	0	0	CYT	-0.200913			0	0	0	0	1	0	o329-350i	0	0	0	1	Not cytoplasm	Not extracellular	plasma membrane	1	0	0	0	Cytoplasm	0	0	0	1	CytoplasmicMembrane	1	0	0
imp_213	UPF0073 membrane protein Mb1114c >gi|54042640|sp|P67157|Y1085_MYCTU UPF0073 membrane protein Rv1085c/MT1117	0.973	56	0.001	0.001	20	0	0	0	1	0.572				0	0	0	0	CYT	-0.200913			0	0	0	0	7	0	o40-62i69-88o108-126i133-155o161-179i186-206o221-241i	0	0	0	1	Not cytoplasm	Not extracellular	plasma membrane	1	0	0	0	Plasma membrane	1	0	0	0	CytoplasmicMembrane	1	0	0
imp_214	UPF0118 membrane protein Rv1101c/MT1133	0.984	19	0.973	0.709	39	1	0	0	0	0.63				0	0	0	0	TMH	11.6397			0	0	0	0	8	0	i12-28o34-52i64-89o156-179i214-235o241-263i270-290o310-340i	0	0	0	1	Not cytoplasm	Not extracellular	plasma membrane	1	0	0	0	Plasma membrane	1	0	0	0	CytoplasmicMembrane	1	0	0
imp_215	Uncharacterized protein ML0110	0.989	59	0.019	0.008	18	0	0	0	1	0.263				0	0	0	0	TMH	4.07466			0	0	0	0	3	Y	n4-11c16/17o32-49i61-88o94-114i	1	0	0	0	Not cytoplasm	Not extracellular	plasma membrane	1	0	0	0	Plasma membrane	1	0	0	0	CytoplasmicMembrane	1	0	0
imp_218	Uncharacterized protein ML1167	0.568	9	0.024	0.024	52	0	0	0	1	0.212				0	0	0	0	CYT	-0.200913			0	0	0	0	0	0	i	0	0	0	1	Not cytoplasm	Not extracellular	plasma membrane	1	0	0	0	Plasma membrane	1	0	0	0	CytoplasmicMembrane	1	0	0
imp_219	Uncharacterized protein ML1171	0.953	51	0	0	37	0	0	0	1	0.507				0	0	0	0	CYT	-0.200913			0	0	0	0	6	0	i46-65o102-120i127-146o158-177i184-204o210-230i	0	0	0	1	Not cytoplasm	Not extracellular	plasma membrane	1	0	0	0	Plasma membrane	1	0	0	0	CytoplasmicMembrane	1	0	0
imp_221	Uncharacterized protein ML1177	0.999	4	1	0.811	36	1	0	0	0	0.817	TIA-AC	18	Found RRPAL as Tat motif starting at pos. 7	1	0	0	0	TMH	16.2965			0	0	0	0	0	Y	n10-20c24/25o	1	0	0	0	Not cytoplasm	Not extracellular	plasma membrane	1	0	0	0	Cytoplasm	0	0	0	1	Cytoplasmic	0	0	0
imp_222	UPF0353 protein MAP_1207	0.995	27	0.015	0.003	31	0	0	0	1	0.246				0	0	0	0	TMH	4.46395			0	0	0	0	3	0	o16-36i67-85o310-329i	0	0	0	1	Not cytoplasm	Not extracellular	plasma membrane	1	0	0	0	Plasma membrane	1	0	0	0	CytoplasmicMembrane	1	0	0
imp_223	Uncharacterized protein ML1222	0.824	21	0.032	0.019	49	0	0	0	1	0.474				0	0	0	0	CYT	-0.200913			0	0	0	0	4	0	i20-42o70-93i105-128o161-185i	0	0	0	1	Not cytoplasm	Not extracellular	plasma membrane	1	0	0	0	Plasma membrane	1	0	0	0	CytoplasmicMembrane	1	0	0
imp_224	Uncharacterized protein Mb1288c >gi|54042499|sp|P64783|Y1258_MYCTU Uncharacterized protein Rv1258c/MT1297	0.997	56	0.999	0.163	23	1	0	0	0	0.61	AAA-GD	21		0	0	0	0	TMH	13.0161			0	0	0	0	12	0	i12-34o46-69i76-97o103-123i144-168o174-193i224-242o262-282i289-308o314-336i348-368o374-395i	0	0	0	1	Not cytoplasm	Not extracellular	plasma membrane	1	0	0	0	Plasma membrane	1	0	0	0	CytoplasmicMembrane	1	0	0
imp_225	Uncharacterized ABC transporter ATP-binding protein Mb1303c >gi|54042348|sp|P63397|Y1272_MYCTU Uncharacterized ABC transporter ATP-binding protein Rv1272c/MT1310	0.972	41	0.079	0.071	64	0	0	0	1	0.636				0	0	0	0	CYT	-0.200913			0	0	0	0	3	0	i40-62o123-144i201-234o	0	0	0	1	Not cytoplasm	Not extracellular	plasma membrane	1	0	0	0	Cytoplasm	0	0	0	1	CytoplasmicMembrane	1	0	0
imp_226	Uncharacterized ABC transporter ATP-binding protein Rv1273c/MT1311 >gi|61250825|sp|P0A4W5|Y1304_MYCBO Uncharacterized ABC transporter ATP-binding protein Mb1304c	0.985	23	1	0.976	40	1	0	0	0	0.229				0	0	0	0	TMH	3.97693			0	0	0	0	5	Y	n23-34c39/40o55-78i125-151o157-176i239-259o271-298i	1	0	0	0	Not cytoplasm	Not extracellular	plasma membrane	1	0	0	0	Plasma membrane	1	0	0	0	CytoplasmicMembrane	1	0	0
imp_227	Putative peptide transport permease protein Mb1313c >gi|54042608|sp|P66964|Y1282_MYCTU Putative peptide transport permease protein Rv1282c/MT1319	0.994	20	1	0.522	38	1	0	0	0	0.719	AYA-LP	37		0	0	0	0	SpI	15.631 cleavage			0	0	0	0	5	Y	n20-32c37/38o85-109i116-137o143-165i208-229o249-270i	1	0	0	0	Not cytoplasm	Not extracellular	plasma membrane	1	0	0	0	Plasma membrane	1	0	0	0	CytoplasmicMembrane	1	0	0
imp_228	Putative peptide transport permease protein Mb1314c >gi|54042609|sp|P66966|Y1283_MYCTU Putative peptide transport permease protein Rv1283c/MT1320	0.98	14	1	0.716	54	1	0	0	0	0.298				0	0	0	0	SpI	8.5932		Pos+2=L	0	0	0	0	6	0	i12-31o101-122i134-156o189-207i246-272o292-318i	0	0	0	1	Not cytoplasm	Not extracellular	plasma membrane	1	0	0	0	Plasma membrane	1	0	0	0	CytoplasmicMembrane	1	0	0
imp_230	Uncharacterized protein Rv1290c/MT1328 >gi|61250859|sp|P0A5E4|Y1321_MYCBO Uncharacterized protein Mb1321c	0.901	8	0.004	0.001	44	0	0	0	1	0.827	STA-AS	30	Found RRKAI as Tat motif starting at pos. 58	1	0	0	0	CYT	-0.200913			0	0	0	0	4	0	i68-93o113-139i160-180o192-212i	0	0	0	1	Not cytoplasm	Not extracellular	plasma membrane	1	0	0	0	Plasma membrane	1	0	0	0	CytoplasmicMembrane	1	0	0
imp_232	Uncharacterized protein Mb1335 >gi|54042508|sp|P64801|Y1303_MYCTU Uncharacterized protein Rv1303/MT1343	0.996	30	0.006	0.002	42	0	0	0	1	0.238				0	0	0	0	TMH	6.46031			0	0	0	0	4	0	i20-40o46-64i85-103o109-130i	0	0	0	1	Not cytoplasm	Not extracellular	plasma membrane	1	0	0	0	Plasma membrane	1	0	0	0	CytoplasmicMembrane	1	0	0
imp_238	Uncharacterized protein Rv1320c/MT1362	0.949	51	0	0	26	0	0	0	1	0.417				0	0	0	0	CYT	-0.200913			0	0	0	0	6	0	i54-77o89-110i142-160o172-195i216-241o253-278i	0	0	0	1	Not cytoplasm	Not extracellular	plasma membrane	1	0	0	0	Cytoplasm	0	0	0	1	CytoplasmicMembrane(T	1	0	0
imp_243	Uncharacterized protein Rv1342c/MT1383 >gi|61250865|sp|P0A5E8|Y1377_MYCBO Uncharacterized protein Mb1377c	0.712	29	0	0	0	0	0	0	1	0.105				0	0	0	0	TMH	-0.0216982			0	0	0	0	3	0	i30-52o58-81i93-110o	0	0	0	1	Not cytoplasm	Not extracellular	plasma membrane	1	0	0	0	Plasma membrane	1	0	0	0	CytoplasmicMembrane	1	0	0
imp_245	Uncharacterized ABC transporter ATP-binding protein Mb1383 >gi|54042345|sp|P63391|Y1348_MYCTU Uncharacterized ABC transporter ATP-binding protein Rv1348/MT1390	0.88	34	0	0	17	0	0	0	1	0.674	ARD-HT	17		0	0	0	0	CYT	-0.200913			0	0	0	0	6	0	i293-315o335-357i401-427o433-453i520-540o552-573i	0	0	0	1	Not cytoplasm	Not extracellular	plasma membrane	1	0	0	0	Cytoplasm	0	0	0	1	CytoplasmicMembrane	1	0	0
imp_246	Uncharacterized ABC transporter ATP-binding protein Mb1384 >gi|54042346|sp|P63393|Y1349_MYCTU Uncharacterized ABC transporter ATP-binding protein Rv1349/MT1392	0.996	29	0.778	0.237	48	1	0	0	0	0.689				0	0	0	0	TMH	10.3685			0	0	0	0	5	0	i20-47o53-73i124-150o156-178i242-264o	0	0	0	1	Not cytoplasm	Not extracellular	plasma membrane	1	0	0	0	Plasma membrane	1	0	0	0	CytoplasmicMembrane	1	0	0
imp_250	Uncharacterized protein Mb1392c >gi|54042521|sp|P64829|Y1357_MYCTU Uncharacterized protein Rv1357c/MT1400	0.922	12	0.001	0.001	17	0	0	0	1	0.444				0	0	0	0	CYT	-0.200913			0	0	0	0	0	0	i	0	0	0	1	Not cytoplasm	Not extracellular	plasma membrane	1	0	0	0	Cytoplasm	0	0	0	1	Cytoplasmic	0	0	0
imp_257	Uncharacterized membrane protein Mb1436 >gi|54042525|sp|P64837|Y1401_MYCTU Uncharacterized membrane protein Rv1401/MT1445	0.998	9	0.886	0.287	18	1	0	0	0	0.242				0	0	0	0	TMH	10.2205			0	0	0	0	5	Y	n8-18c22/23o46-72i84-103o115-132i137-159o165-186i	1	0	0	0	Not cytoplasm	Not extracellular	plasma membrane	1	0	0	0	Plasma membrane	1	0	0	0	CytoplasmicMembrane	1	0	0
imp_258	Uncharacterized protein Mb1452 >gi|54042530|sp|P64847|Y1417_MYCTU Uncharacterized protein Rv1417/MT1460	0.987	26	0.002	0.001	34	0	0	0	1	0.151				0	0	0	0	TMH	9.83914			0	0	0	0	2	0	o20-42i54-71o	0	0	0	1	Not cytoplasm	Not extracellular	plasma membrane	1	0	0	0	Plasma membrane	1	0	0	0	Unknown
imp_262	Uncharacterized protein Mb1527 >gi|54042535|sp|P64857|Y1490_MYCTU Uncharacterized protein Rv1490/MT1536	0.885	42	0	0	14	0	0	0	1	0.314				0	0	0	0	CYT	-0.200913			0	0	0	0	11	0	i37-56o96-121i133-151o157-173i180-196o202-219i226-245o312-333i354-375o381-398i410-429o	0	0	0	1	Not cytoplasm	Not extracellular	plasma membrane	1	0	0	0	Plasma membrane	1	0	0	0	CytoplasmicMembrane	1	0	0
imp_263	TVP38/TMEM64 family membrane protein Mb1528c >gi|54042626|sp|P67117.1|Y1491_MYCTU TVP38/TMEM64 family membrane protein Rv1491c/MT1538	0.988	44	0.002	0	57	0	0	0	1	0.335				0	0	0	0	CYT	-0.200913			0	0	0	0	6	0	i32-52o64-84i96-121o149-170i177-197o209-229i	0	0	0	1	Not cytoplasm	Not extracellular	plasma membrane	1	0	0	0	Plasma membrane	1	0	0	0	CytoplasmicMembrane	1	0	0
imp_264	Uncharacterized protein Rv1510/MT1558/MT1560	0.984	39	0.002	0.002	41	0	0	0	1	0.806	VGA-AT	40		0	0	0	0	TMH	0.278678			0	0	0	0	12	0	i38-57o63-86i112-131o143-164i185-204o210-229i241-262o274-293i313-333o353-375i382-402o408-428i	0	0	0	1	Not cytoplasm	Not extracellular	plasma membrane	1	0	0	0	Plasma membrane	1	0	0	0	CytoplasmicMembrane	1	0	0
imp_268	Putative zinc metalloprotease ML1582	0.999	11	0.624	0.384	21	1	0	0	0	0.425				0	0	0	0	TMH	2.75421			0	0	0	0	3	Y	n4-15c19/20o97-122i313-334o376-397i	1	0	0	0	Not cytoplasm	Not extracellular	plasma membrane	1	0	0	0	Plasma membrane	1	0	0	0	CytoplasmicMembrane	1	0	0
imp_273	Uncharacterized protein Mb1843c >gi|54042550|sp|P64889|Y1813_MYCTU Uncharacterized protein Rv1813c/MT1861	0.997	9	1	0.658	35	1	0	0	0	0.857	AHL-AN	34	Found RRTAM as Tat motif sat pos. 7	1	0	0	0	TMH	9.82117			0	0	0	0	0	Y	n12-27c32/33o	1	0	0	0	Not cytoplasm	Not extracellular	plasma membrane	1	0	0	0	Cytoplasm	0	0	0	1	Unknown
imp_274	Uncharacterized ABC transporter ATP-binding protein Rv1819c/MT1867	0.966	34	0	0	44	0	0	0	1	0.085				0	0	0	0	TMH	7.63456			0	0	0	0	5	0	o20-44i65-86o121-141i214-235o255-277i	0	0	0	1	Not cytoplasm	Not extracellular	plasma membrane	1	0	0	0	Cytoplasm	0	0	0	1	CytoplasmicMembrane	1	0	0
imp_275	Uncharacterized protein Mb1854 precursor >gi|54042551|sp|P64891|Y1823_MYCTU Uncharacterized protein Rv1823/MT1871 precursor	0.559	42	0	0	19	0	0	0	1	0.265				0	0	0	0	CYT	-0.200913			0	0	0	0	1	0	o69-88i	0	0	0	1	Not cytoplasm	Not extracellular	plasma membrane	1	0	0	0	Plasma membrane	1	0	0	0	Unknown
imp_276	Uncharacterized protein Mb1855 >gi|54042552|sp|P64893|Y1824_MYCTU Uncharacterized protein Rv1824/MT1872	0.985	14	0.738	0.279	47	1	0	0	0	0.478				0	0	0	0	TMH	8.04934			0	0	0	0	4	0	i12-32o38-55i67-85o91-109i	0	0	0	1	Not cytoplasm	Not extracellular	plasma membrane	1	0	0	0	Plasma membrane	1	0	0	0	CytoplasmicMembrane	1	0	0
imp_277	Uncharacterized protein Mb1856 precursor >gi|54042553|sp|P64895|Y1825_MYCTU Uncharacterized protein Rv1825/MT1873 precursor	0.79	62	0.002	0.001	25	0	0	0	1	0.385				0	0	0	0	CYT	-0.200913			0	0	0	0	1	0	i67-86o	0	0	0	1	Not cytoplasm	Not extracellular	plasma membrane	1	0	0	0	Cytoplasm	0	0	0	1	Unknown
imp_278	Uncharacterized protein Rv1836c/MT1884	0.202	1	0	0	0	0	0	0	1	0.162				0	0	0	0	CYT	-0.200913			0	0	0	0	1	0	i115-139o	0	0	0	1	Not cytoplasm	Not extracellular	plasma membrane	1	0	0	0	Extracell	1	0	0	0	Unknown
imp_279	Uncharacterized protein Rv1841c/MT1889	0.984	12	0.909	0.691	27	1	0	0	0	0.085				0	0	0	0	SpI	1.29752			0	0	0	0	0	Y	n3-14c18/19o	1	0	0	0	Not cytoplasm	Not extracellular	plasma membrane	1	0	0	0	Plasma membrane	1	0	0	0	CytoplasmicMembrane	1	0	0
imp_280	UPF0053 protein Rv1842c/MT1890	0.991	17	0.992	0.441	25	1	0	0	0	0.202				0	0	0	0	SpI	4.8449			0	0	0	0	2	Y	n6-17c25/26o106-126i138-157o	1	0	0	0	Not cytoplasm	Not extracellular	plasma membrane	1	0	0	0	Cytoplasm	0	0	0	1	CytoplasmicMembrane	1	0	0
imp_285	Uncharacterized transporter Rv1979c/MT2031	0.975	61	0.591	0.282	53	1	0	0	0	0.441				0	0	0	0	TMH	14.1289			0	0	0	0	12	0	i14-34o46-69i90-114o134-155i167-185o216-235i256-278o298-319i348-367o373-396i416-434o446-467i	0	0	0	1	Not cytoplasm	Not extracellular	plasma membrane	1	0	0	0	Plasma membrane	1	0	0	0	CytoplasmicMembrane	1	0	0
imp_287	Uncharacterized protein Mb2011c >gi|54042559|sp|P64907|Y1989_MYCTU Uncharacterized protein Rv1989c/MT2043	0.619	59	0	0	0	0	0	0	1	0.385				0	0	0	0	CYT	-0.200913			0	0	0	0	0	0	i	0	0	0	1	Not cytoplasm	Not extracellular	plasma membrane	1	0	0	0	Cytoplasm	0	0	0	1	Cytoplasmic	0	0	0
imp_289	Uncharacterized transporter Mb2022c >gi|54042340|sp|P63349|Y1999_MYCTU Uncharacterized transporter Rv1999c/MT2055	0.984	33	0.999	0.979	47	1	0	0	0	0.794	AYA-AG	46	Found RRLGL as Tat motif starting at pos. 16	1	0	0	0	TMH	5.35741			0	0	0	0	12	0	i20-45o51-72i93-120o126-143i155-175o187-206i227-250o270-301i322-341o347-366i378-394o400-419i	0	0	0	1	Not cytoplasm	Not extracellular	plasma membrane	1	0	0	0	Plasma membrane	1	0	0	0	CytoplasmicMembrane	1	0	0
imp_294	UPF0118 membrane protein Rv0205/MT0215	0.997	29	0.003	0.002	44	0	0	0	1	0.343				0	0	0	0	TMH	6.61739			0	0	0	0	8	0	i20-38o44-62i74-100o164-182i203-224o230-255i262-289o309-334i	0	0	0	1	Not cytoplasm	Not extracellular	plasma membrane	1	0	0	0	Plasma membrane	1	0	0	0	CytoplasmicMembrane	1	0	0
imp_295	Uncharacterized protein Rv2075c/MT2135	0.996	19	1	0.618	29	1	0	0	0	0.446				0	0	0	0	SpI	14.1782	28-29		0	0	0	0	0	Y	n10-21c28/29o	1	0	0	0	Not cytoplasm	Not extracellular	plasma membrane	1	0	0	0	Cytoplasm	0	0	0	1	Unknown
imp_296	Uncharacterized protein Mb2101c >gi|54042571|sp|P64931|Y2076_MYCTU Uncharacterized protein Rv2076c/MT2136	0.995	36	0.117	0.053	44	0	0	0	1	0.744	AIA-NA	43		0	0	0	0	TMH	7.04203			0	0	0	0	2	0	i24-43o49-69i	0	0	0	1	Not cytoplasm	Not extracellular	plasma membrane	1	0	0	0	Plasma membrane	1	0	0	0	Unknown
imp_297	Uncharacterized protein Mb2102c precursor >gi|54042572|sp|P64933|Y2077_MYCTU Uncharacterized protein Rv2077c/MT2137 precursor	0.654	1	0	0	11	0	0	0	1	0.158				0	0	0	0	CYT	-0.200913			0	0	0	0	0	0	i	0	0	0	1	Not cytoplasm	Not extracellular	plasma membrane	1	0	0	0	Plasma membrane	1	0	0	0	Unknown
imp_298	Uncharacterized protein Rv2081c/MT2143	0.968	9	0.644	0.299	64	1	0	0	0	0.371				0	0	0	0	SpI	4.93964	18-19		0	0	0	0	1	Y	n5-13c18/19o28-54i	1	0	0	0	Not cytoplasm	Not extracellular	plasma membrane	1	0	0	0	Extracell	1	0	0	0	Unknown
imp_299	Uncharacterized protein Rv2083/MT2145	0.827	47	0	0	57	0	0	0	1	0.385				0	0	0	0	CYT	-0.200913			0	0	0	0	0	0	i	0	0	0	1	Not cytoplasm	Not extracellular	plasma membrane	1	0	0	0	Cytoplasm	0	0	0	1	Unknown
imp_302	UPF0324 membrane protein MAP_2119	0.644	43	0	0	17	0	0	0	1	0.864	RRA-GG	24	Potential Tat signal peptide but No Tat motif was found	0	0	0	0	CYT	-0.200913			0	0	0	0	10	0	o65-82i102-123o129-147i159-179o185-203i215-233o285-301i322-340o352-370i382-406o	0	0	0	1	Not cytoplasm	Not extracellular	plasma membrane	1	0	0	0	Plasma membrane	1	0	0	0	CytoplasmicMembrane	1	0	0
imp_303	Uncharacterized protein ML2143	0.886	4	0.011	0.004	25	0	0	0	1	0.863	GIA-NY	32		0	0	0	0	CYT	-0.200913			0	0	0	0	10	0	i144-169o175-194i206-224o236-255i276-296o302-323i374-394o406-427i439-460o510-539i	0	0	0	1	Not cytoplasm	Not extracellular	plasma membrane	1	0	0	0	Plasma membrane	1	0	0	0	CytoplasmicMembrane	1	0	0
imp_304	Uncharacterized protein Rv2197c/MT2253	0.993	37	0.693	0.362	43	1	0	0	0	0.339				0	0	0	0	TMH	1.62161			0	0	0	0	4	0	i23-44o64-85i152-175o181-201i	0	0	0	1	Not cytoplasm	Not extracellular	plasma membrane	1	0	0	0	Plasma membrane	1	0	0	0	CytoplasmicMembrane	1	0	0
imp_305	Uncharacterized protein Mb2229 >gi|54042869|sp|P64951|Y2206_MYCTU Uncharacterized protein Rv2206/MT2262	0.627	1	0	0	24	0	0	0	1	0.623				0	0	0	0	CYT	-0.200913			0	0	0	0	2	0	i143-161o167-187i	0	0	0	1	Not cytoplasm	Not extracellular	plasma membrane	1	0	0	0	Cytoplasm	0	0	0	1	Unknown
imp_306	Uncharacterized protein Mb2232 >gi|54042870|sp|P64953|Y2209_MYCTU Uncharacterized protein Rv2209/MT2265	0.902	3	0.008	0.004	38	0	0	0	1	0.618				0	0	0	0	TMH	4.83123			0	0	0	0	12	0	i20-43o55-75i84-103o109-132i153-171o183-201i239-259o265-283i295-316o322-347i359-382o388-406i	0	0	0	1	Not cytoplasm	Not extracellular	plasma membrane	1	0	0	0	Plasma membrane	1	0	0	0	CytoplasmicMembrane	1	0	0
imp_307	Uncharacterized protein Rv2219/MT2276 precursor	0.983	59	0.001	0.001	61	0	0	0	1	0.791	AAA-RQ	25	Potential Tat signal peptide but No Tat motif was found	0	0	0	0	CYT	-0.200913			0	0	0	0	2	0	i46-67o73-93i	0	0	0	1	Not cytoplasm	Not extracellular	plasma membrane	1	0	0	0	Plasma membrane	1	0	0	0	Unknown
imp_310	Uncharacterized SURF1-like protein Mb2259 >gi|54042945|sp|P66883|Y2235_MYCTU Uncharacterized SURF1-like protein Rv2235/MT2294	0.995	12	0.886	0.357	42	1	0	0	0	0.233				0	0	0	0	SpI	5.75958	31-32		0	0	0	0	3	0	o12-33i178-194o214-237i	0	0	0	1	Not cytoplasm	Not extracellular	plasma membrane	1	0	0	0	Cytoplasm	0	0	0	1	CytoplasmicMembrane	1	0	0
imp_311	Uncharacterized protein Mb2261 >gi|54042872|sp|P64957|Y2237_MYCTU Uncharacterized protein Rv2237/MT2296	0.88	44	0.001	0	29	0	0	0	1	0.079				0	0	0	0	CYT	-0.200913			0	0	0	0	0	0	i	0	0	0	1	Not cytoplasm	Not extracellular	plasma membrane	1	0	0	0	Cytoplasm	0	0	0	1	Cytoplasmic	0	0	0
imp_314	Uncharacterized protein Mb2288 >gi|54042874|sp|P64961|Y2265_MYCTU Uncharacterized protein Rv2265/MT2327	0.964	19	0.002	0.001	43	0	0	0	1	0.542	ALS-AW	20		0	0	0	0	TMH	4.96834			0	0	0	0	10	0	i21-39o51-76i88-121o178-200i232-254o260-280i292-312o318-341i353-376o382-401i	0	0	0	1	Not cytoplasm	Not extracellular	plasma membrane	1	0	0	0	Plasma membrane	1	0	0	0	CytoplasmicMembrane	1	0	0
imp_315	Uncharacterized protein Mb2295 >gi|54042878|sp|P64969|Y2272_MYCTU Uncharacterized protein Rv2272/MT2333	0.993	34	0	0	0	0	0	0	1	0.504				0	0	0	0	CYT	-0.200913			0	0	0	0	3	0	i26-46o58-78i99-120o	0	0	0	1	Not cytoplasm	Not extracellular	plasma membrane	1	0	0	0	Plasma membrane	1	0	0	0	CytoplasmicMembrane	1	0	0
imp_316	Uncharacterized protein Mb2296 >gi|54042879|sp|P64971|Y2273_MYCTU Uncharacterized protein Rv2273/MT2334	0.981	26	0.113	0.075	59	0	0	0	1	0.664				0	0	0	0	CYT	-0.200913			0	0	0	0	3	0	i21-38o50-68i89-108o	0	0	0	1	Not cytoplasm	Not extracellular	plasma membrane	1	0	0	0	Plasma membrane	1	0	0	0	CytoplasmicMembrane	1	0	0
imp_317	Putative phosphate permease Rv2281/MT2339 >gi|54040485|sp|P65713|Y2302_MYCBO Putative phosphate permease Mb2302	0.985	48	0.001	0.001	25	0	0	0	1	0.494				0	0	0	0	CYT	-0.200913			0	0	0	0	13	0	o38-56i68-86o106-126i147-165o177-200i212-233o325-346i358-377o389-406i413-431o437-457i478-505o525-548i	0	0	0	1	Not cytoplasm	Not extracellular	plasma membrane	1	0	0	0	Plasma membrane	1	0	0	0	CytoplasmicMembrane	1	0	0
imp_318	Uncharacterized Na(+)/H(+) exchanger Mb2309 >gi|54042939|sp|P65526|Y2287_MYCTU Uncharacterized Na(+)/H(+) exchanger Rv2287/MT2345	0.991	21	0.632	0.248	34	1	0	0	0	0.361				0	0	0	0	TMH	8.63045			0	0	0	0	13	0	o12-31i38-54o60-78i90-112o124-143i164-186o192-212i224-240o246-263i275-294o314-337i358-379o391-411i	0	0	0	1	Not cytoplasm	Not extracellular	plasma membrane	1	0	0	0	Plasma membrane	1	0	0	0	CytoplasmicMembrane	1	0	0
imp_320	Uncharacterized protein Rv2293c/MT2350 precursor	0.987	10	1	0.707	25	1	0	0	0	0.08				0	0	0	0	SpI	10.5267	24-25		0	0	0	0	0	Y	n8-19c24/25o	1	0	0	0	Not cytoplasm	Not extracellular	plasma membrane	1	0	0	0	Plasma membrane	1	0	0	0	CytoplasmicMembrane	1	0	0
imp_324	Uncharacterized protein Rv2307c/MT2364	0.997	4	1	0.356	54	1	0	0	0	0.513				0	0	0	0	TMH	8.54548			0	0	0	0	1	0	i7-27o	0	0	0	1	Not cytoplasm	Not extracellular	plasma membrane	1	0	0	0	Cytoplasm	0	0	0	1	Unknown
imp_326	Uncharacterized protein Mb2352c >gi|54042892|sp|P64997|Y2325_MYCTU Uncharacterized protein Rv2325c/MT2387	0.996	66	0.063	0.03	37	0	0	0	1	0.48	APA-RN	8		0	0	0	0	TMH	9.52759			0	0	0	0	6	0	i40-66o86-110i122-141o169-192i213-231o259-280i	0	0	0	1	Not cytoplasm	Not extracellular	plasma membrane	1	0	0	0	Plasma membrane	1	0	0	0	CytoplasmicMembrane	1	0	0
imp_327	Uncharacterized ABC transporter ATP-binding protein Mb2353c >gi|54042819|sp|P63399|Y2326_MYCTU Uncharacterized ABC transporter ATP-binding protein Rv2326c/MT2388	0.996	51	0	0	15	0	0	0	1	0.381				0	0	0	0	CYT	-0.200913			0	0	0	0	5	0	o41-69i81-106o126-149i156-174o194-218i	0	0	0	1	Not cytoplasm	Not extracellular	plasma membrane	1	0	0	0	Plasma membrane	1	0	0	0	CytoplasmicMembrane	1	0	0
imp_330	UPF0053 protein Mb2387c >gi|54042952|sp|P67130|Y2366_MYCTU UPF0053 protein Rv2366c/MT2435	0.86	21	0.962	0.217	27	1	0	0	0	0.387				0	0	0	0	CYT	-0.200913			0	0	0	0	4	0	o6-27i59-82o88-107i119-138o	0	0	0	1	Not cytoplasm	Not extracellular	plasma membrane	1	0	0	0	Cytoplasm	0	0	0	1	CytoplasmicMembrane	1	0	0
imp_332	Uncharacterized protein ML2433	0.568	33	0	0	31	0	0	0	1	0.28				0	0	0	0	CYT	-0.200913			0	0	0	0	3	0	i270-295o301-321i333-352o	0	0	0	1	Not cytoplasm	Not extracellular	plasma membrane	1	0	0	0	Cytoplasm	0	0	0	1	CytoplasmicMembrane	1	0	0
imp_333	Uncharacterized protein Mb2590	0.292	3	0.001	0.001	61	0	0	0	1	0.842	YGA-PP	31		0	0	0	0	CYT	-0.200913			0	0	0	0	4	0	i96-125o145-168i199-232o265-293i	0	0	0	1	Not cytoplasm	Not extracellular	plasma membrane	1	0	0	0	Extracell	1	0	0	0	CytoplasmicMembrane	1	0	0
imp_334	Uncharacterized ABC transporter permease Mb2592 >gi|54042896|sp|P65007|Y2563_MYCTU Uncharacterized ABC transporter permease Rv2563/MT2639	0.986	24	0.954	0.404	42	1	0	0	0	0.265				0	0	0	0	TMH	7.6251			0	0	0	0	4	0	i16-37o230-253i274-300o312-334i	0	0	0	1	Not cytoplasm	Not extracellular	plasma membrane	1	0	0	0	Plasma membrane	1	0	0	0	CytoplasmicMembrane	1	0	0
imp_335	Uncharacterized protein Mb2601c >gi|54042899|sp|P65015|Y2571_MYCTU Uncharacterized protein Rv2571c/MT2647	0.962	9	0.002	0.001	18	0	0	0	1	0.422				0	0	0	0	CYT	-0.200913			0	0	0	0	6	0	i23-41o47-67i74-92o98-118i125-147o153-170i	0	0	0	1	Not cytoplasm	Not extracellular	plasma membrane	1	0	0	0	Plasma membrane	1	0	0	0	CytoplasmicMembrane	1	0	0
imp_336	Uncharacterized protein Mb2609c >gi|54042903|sp|P65023|Y2578_MYCTU Uncharacterized protein Rv2578c/MT2655	0.806	1	0.001	0.001	20	0	0	0	1	0.244				0	0	0	0	CYT	-0.200913			0	0	0	0	0	0	i	0	0	0	1	Not cytoplasm	Not extracellular	plasma membrane	1	0	0	0	Cytoplasm	0	0	0	1	CytoplasmicMembrane	1	0	0
imp_339	Uncharacterized protein Rv2600/MT2674.1 >gi|83286909|sp|P68914|Y2631_MYCBO Uncharacterized protein Mb2631	0.976	30	0	0	32	0	0	0	1	0.11				0	0	0	0	TMH	7.78703			0	0	0	0	4	0	o16-41i61-82o94-116i128-151o	0	0	0	1	Not cytoplasm	Not extracellular	plasma membrane	1	0	0	0	Plasma membrane	1	0	0	0	CytoplasmicMembrane	1	0	0
imp_343	Uncharacterized membrane protein Mb2670 >gi|54042830|sp|P63911|Y2637_MYCTU Uncharacterized membrane protein Rv2637/MT2715	0.671	45	0.01	0.006	42	0	0	0	1	0.308				0	0	0	0	TMH	1.73969			0	0	0	0	5	0	o13-38i50-75o116-135i142-163o175-194i	0	0	0	1	Not cytoplasm	Not extracellular	plasma membrane	1	0	0	0	Plasma membrane	1	0	0	0	CytoplasmicMembrane	1	0	0
imp_348	Uncharacterized membrane protein Rv2723/MT2795 >gi|61250922|sp|P0A615|Y2742_MYCBO Uncharacterized membrane protein Mb2742	0.966	47	0.037	0.017	30	0	0	0	1	0.182				0	0	0	0	TMH	9.00384			0	0	0	0	9	0	o6-26i38-59o79-96i103-126o132-148i198-221o227-248i255-275o303-321i	0	0	0	1	Not cytoplasm	Not extracellular	plasma membrane	1	0	0	0	Plasma membrane	1	0	0	0	CytoplasmicMembrane	1	0	0
imp_351	Uncharacterized protein Rv2876/MT2944.1	0.95	59	0	0	19	0	0	0	1	0.611				0	0	0	0	CYT	-0.200913			0	0	0	0	2	0	i52-72o78-96i	0	0	0	1	Not cytoplasm	Not extracellular	plasma membrane	1	0	0	0	Cytoplasm	0	0	0	1	Unknown
imp_353	Uncharacterized protein Rv2896c/MT2964	0.539	6	0	0	36	0	0	0	1	0.101				0	0	0	0	CYT	-0.200913			0	0	0	0	0	0	i	0	0	0	1	cytoplasm	Not extracellular	plasma membrane	1	0	0	0	Cytoplasm	0	0	0	1	Cytoplasmic	0	0	0
imp_356	UPF0182 protein MAP_3291c	0.994	25	1	0.568	40	1	0	0	0	0.338				0	0	0	0	TMH	16.058			0	0	0	0	6	Y	n18-31c39/40o63-85i111-134o170-192i212-229o260-279i286-306o	1	0	0	0	Not cytoplasm	Not extracellular	plasma membrane	1	0	0	0	Cytoplasm	0	0	0	1	CytoplasmicMembrane	1	0	0
imp_358	Uncharacterized protein Mb3437c >gi|54042927|sp|P65071|Y3403_MYCTU Uncharacterized protein Rv3403c/MT3511	0.89	17	0.235	0.096	40	0	0	0	1	0.816	ADA-LL	37		0	0	0	0	TMH	-0.0271154			0	0	0	0	0	0	i	0	0	0	1	Not cytoplasm	Not extracellular	plasma membrane	1	0	0	0	Cytoplasm	0	0	0	1	CytoplasmicMembrane	1	0	0
imp_363	Uncharacterized membrane protein Rv0364/MT0380	0.892	60	0	0	62	0	0	0	1	0.22				0	0	0	0	TMH	7.9484			0	0	0	0	4	0	i23-47o67-91i153-176o188-209i	0	0	0	1	Not cytoplasm	Not extracellular	plasma membrane	1	0	0	0	Plasma membrane	1	0	0	0	CytoplasmicMembrane	1	0	0
imp_368	Uncharacterized protein Mb0489c >gi|54042452|sp|P64699|Y479_MYCTU Uncharacterized protein Rv0479c/MT0497	0.648	7	0	0	33	0	0	0	1	0.399				0	0	0	0	CYT	-0.200913			0	0	0	0	1	0	i111-135o	0	0	0	1	Not cytoplasm	Not extracellular	plasma membrane	1	0	0	0	Extracell	1	0	0	0	Unknown
imp_369	Uncharacterized protein Mb0498 >gi|54042460|sp|P64711|Y488_MYCTU Uncharacterized protein Rv0488/MT0507	0.956	65	0.192	0.094	49	0	0	0	1	0.371				0	0	0	0	TMH	5.04967			0	0	0	0	5	0	i24-53o59-81i93-113o133-153i165-187o	0	0	0	1	Not cytoplasm	Not extracellular	plasma membrane	1	0	0	0	Plasma membrane	1	0	0	0	CytoplasmicMembrane	1	0	0
imp_371	Uncharacterized protein Mb0508 >gi|54042462|sp|P64715|Y497_MYCTU Uncharacterized protein Rv0497/MT0517	0.475	33	0	0	30	0	0	0	1	0.422				0	0	0	0	CYT	-0.200913			0	0	0	0	3	0	i227-251o257-277i289-307o	0	0	0	1	Not cytoplasm	Not extracellular	plasma membrane	1	0	0	0	Cytoplasm	0	0	0	1	CytoplasmicMembrane	1	0	0
imp_374	TVP38/TMEM64 family membrane protein Mb0641c >gi|54042625|sp|P67115.1|Y625_MYCTU TVP38/TMEM64 family membrane protein Rv0625c/MT0653	0.973	16	0.962	0.266	36	1	0	0	0	0.314				0	0	0	0	TMH	10.5696			0	0	0	0	5	0	o20-44i56-77o83-107i153-176o196-216i	0	0	0	1	Not cytoplasm	Not extracellular	plasma membrane	1	0	0	0	Plasma membrane	1	0	0	0	CytoplasmicMembrane	1	0	0
imp_380	Uncharacterized protein Rv0874c/MT0897 >gi|61250597|sp|P0A5D4|Y898_MYCBO Uncharacterized protein Mb0898c	0.632	42	0.281	0.173	17	0	0	0	1	0.166				0	0	0	0	CYT	-0.200913			0	0	0	0	0	0	i	0	0	0	1	Not cytoplasm	Not extracellular	plasma membrane	1	0	0	0	Cytoplasm	0	0	0	1	Cytoplasmic	0	0	0
imp_382	Uncharacterized protein Mb0903c >gi|54042475|sp|P64735|Y879_MYCTU Uncharacterized protein Rv0879c/MT0902	0.996	33	0.065	0.026	57	0	0	0	1	0.251				0	0	0	0	TMH	11.5028			0	0	0	0	2	0	i21-42o48-68i	0	0	0	1	Not cytoplasm	Not extracellular	plasma membrane	1	0	0	0	Plasma membrane	1	0	0	0	Unknown
imp_383	Uncharacterized protein Mb0906 precursor >gi|54042476|sp|P64737|Y882_MYCTU Uncharacterized protein Rv0882/MT0905 precursor	0.993	22	0.447	0.168	29	0	0	0	1	0.65				0	0	0	0	TMH	12.2992			0	0	0	0	3	0	o12-35i42-62o68-91i	0	0	0	1	Not cytoplasm	Not extracellular	plasma membrane	1	0	0	0	Plasma membrane	1	0	0	0	CytoplasmicMembrane	1	0	0
imp_384	Uncharacterized protein Rv0885/MT0908 >gi|61250601|sp|P0A5D6|Y909_MYCBO Uncharacterized protein Mb0909	0.854	4	0	0	0	0	0	0	1	0.279				0	0	0	0	CYT	-0.200913			0	0	0	0	1	0	i163-182o	0	0	0	1	Not cytoplasm	Not extracellular	plasma membrane	1	0	0	0	Cytoplasm	0	0	0	1	Cytoplasmic	0	0	0
imp_385	Uncharacterized protein Mb0912 >gi|54042479|sp|P64743|Y888_MYCTU Uncharacterized protein Rv0888/MT0911	0.873	14	0.999	0.582	32	1	0	0	0	0.5				0	0	0	0	SpI	7.79814	27-28		0	0	0	0	0	Y	n10-23c31/32o	1	0	0	0	Not cytoplasm	Not extracellular	plasma membrane	1	0	0	0	Extracell	1	0	0	0	Unknown
imp_386	Uncharacterized protein Mb0921c >gi|54042483|sp|P64751|Y897_MYCTU Uncharacterized protein Rv0897c/MT0921	0.82	27	0	0	23	0	0	0	1	0.28				0	0	0	0	CYT	-0.200913			0	0	0	0	0	0	i	0	0	0	1	Not cytoplasm	Not extracellular	plasma membrane	1	0	0	0	Cytoplasm	0	0	0	1	Unknown
imp_388	Uncharacterized protein Mb0923 >gi|54042590|sp|P65593|Y899_MYCTU Uncharacterized protein Rv0899/MT0922	0.939	40	0.006	0.003	59	0	0	0	1	0.68	IGA-VV	35		0	0	0	0	TMH	2.5662			0	0	0	0	1	0	i31-50o	0	0	0	1	Not cytoplasm	Not extracellular	plasma membrane	1	0	0	0	Extracell	1	0	0	0	Unknown
imp_393	Uncharacterized transporter Mb0941 >gi|54042355|sp|P63695|Y917_MYCTU Uncharacterized transporter Rv0917/MT0942	0.982	30	0.038	0.021	43	0	0	0	1	0.365				0	0	0	0	TMH	6.19692			0	0	0	0	12	0	i21-41o61-80i100-121o157-175i203-222o242-263i275-299o330-347i359-378o411-430i457-479o485-504i	0	0	0	1	Not cytoplasm	Not extracellular	plasma membrane	1	0	0	0	Plasma membrane	1	0	0	0	CytoplasmicMembrane	1	0	0
imp_397	Uncharacterized protein Mb0980 >gi|54042493|sp|P64771|Y955_MYCTU Uncharacterized protein Rv0955/MT0982	0.981	32	0.038	0.024	57	0	0	0	1	0.508				0	0	0	0	TMH	6.35313			0	0	0	0	10	0	i21-46o66-90i111-131o146-169i190-214o226-251i258-282o288-306i313-337o357-380i	0	0	0	1	Not cytoplasm	Not extracellular	plasma membrane	1	0	0	0	Plasma membrane	1	0	0	0	CytoplasmicMembrane	1	0	0
imp_398	Uncharacterized protein Mb0986 >gi|54042495|sp|P64775|Y961_MYCTU Uncharacterized protein Rv0961/MT0989	0.963	38	0.149	0.117	46	0	0	0	1	0.319				0	0	0	0	TMH	15.0722			0	0	0	0	3	0	i20-45o65-83i90-110o	0	0	0	1	Not cytoplasm	Not extracellular	plasma membrane	1	0	0	0	Plasma membrane	1	0	0	0	CytoplasmicMembrane	1	0	0
imp_399	Uncharacterized protein Mb0995 >gi|54042498|sp|P64781|Y970_MYCTU Uncharacterized protein Rv0970/MT0998	0.984	43	0.127	0.078	31	0	0	0	1	0.372				0	0	0	0	TMH	5.58715			0	0	0	0	6	0	o6-28i35-54o66-84i91-108o149-174i186-208o	0	0	0	1	Not cytoplasm	Not extracellular	plasma membrane	1	0	0	0	Plasma membrane	1	0	0	0	CytoplasmicMembrane	1	0	0
sec_26	Probable cutinase cut2 precursor >gi|54040928|sp|P63881|CUT2_MYCTU Probable cutinase cut2 precursor	0.998	14	1	0.58	44	1	0	0	0	0.757	VPA-GY	32	Found RRLLT as Tat motif starting at pos. 7	1	0	0	0	SpI	7.3319	31-32		0	0	0	0	0	Y	n14-25c43/44o	1	0	0	0	Not cytoplasm	extracellular	Not plasma membrane	1	0	0	0	Extracell	1	0	0	0	Unknown
sec_28	Probable cutinase cut3 precursor >gi|61221874|sp|P0A537|CUT3_MYCBO Probable cutinase cut3 precursor	0.993	27	1	0.999	42	1	0	0	0	0.793	AFA-DG	41	Potential Tat signal peptide but No Tat motif was found	0	0	0	0	SpI	7.09295	41-42		0	0	0	0	0	Y	n14-33c41/42o	1	0	0	0	Not cytoplasm	extracellular	Not plasma membrane	1	0	0	0	Extracell	1	0	0	0	Unknown
sec_49	Uncharacterized protein Mb2619c precursor >gi|54042904|sp|P65025|Y2588_MYCTU Uncharacterized protein Rv2588c/MT2665 precursor	0.969	12	0.1	0.05	27	0	0	0	1	0.204				0	0	0	0	CYT	-0.200913			0	0	0	0	1	0	o6-22i	0	0	0	1	Not cytoplasm	extracellular	Not plasma membrane	1	0	0	0	Cytoplasm	0	0	0	1	Cytoplasmic	0	0	0
sec_52	Uncharacterized protein ML0638	0.835	16	0.999	0.381	30	1	0	0	0	0.81	RVA-AT	36	Potential Tat signal peptide but No Tat motif was found	0	0	0	0	SpI	7.51331	24-25		0	0	0	0	0	0	i	0	0	0	1	Not cytoplasm	extracellular	Not plasma membrane	1	0	0	0	Extracell	1	0	0	0	Unknown
							87	3	65	117					9	0	0	0					0	0	0	0				55	4	64	149				204	0	68	0		147	14	53	57		145	1	56
*	Intiation site of mature protein.
**	Y denotes the presence of signal peptide in the SP prediciton.
[truncated: 1 more columns]
