# Supplementary material for: Validating subcellular localization prediction tools with mycobacterial proteins
Source: BMC Bioinformatics. 2009 May 7;10:134. doi: 10.1186/1471-2105-10-134 (PMC2685389; doi:10.1186/1471-2105-10-134)
Supplement: Additional file 2 — Proteins shared between prediction tools. Common proteins identified within the training databases of each validated prediction tool. [file 1471-2105-10-134-S2.xls]

## Sheet: Add_2
#	ID	*Tools
		SignalP 2.0	TatP 1.0	Phobius	Gpos-Ploc	PA-SUB 2.5	PSORTb v.2.0.4
1	cyto_05	1				1	1
2	cyto_01	1				1	1
3	cyto_02			1		1
4	cyto_138	1
5	cyto_306	1			1	1
6	cyto_53	1			1
7	cyto_220		1		1
8	cyto_42		1
9	cyto_189		1
10	cyto_51		1				1
11	cyto_325		1		1	1
12	cyto_287		1			1
13	cyto_54			1	1
14	cyto_64			1
15	cyto_63			1	1	1	1
16	cyto_111				1	1
17	cyto_196				1	1
18	cyto_294				1	1
19	cyto_270					1
20	cyto_265					1
21	cyto_172					1
22	cyto_147					1
23	cyto_219					1
24	cyto_291					1
25	cyto_212					1
26	cyto_303					1	1
27	cyto_150					1
28	cyto_218					1
29	cyto_255					1
30	cyto_305					1
31	cyto_319					1
32	cyto_102					1
33	cyto_163					1
34	cyto_99					1
35	cyto_117					1
36	cyto_123					1
37	cyto_141					1	1
38	cyto_90					1
39	cyto_284					1
40	cyto_261					1
41	cyto_241					1
42	cyto_307					1
43	cyto_03					1
44	cyto_299					1
45	cyto_07						1
46	cyto_272						1
47	cyto_70						1
48	sec_15						1
49	sec_18					1	1
50	sec_33					1
51	sec_30				1
52	sec_31				1	1
53	sec_22				1		1
54	sec_34		1	1	1		1
55	sec_35	1		1	1	1	1
56	sec_43			1	1		1
57	sec_47				1	1
58	sec_45				1	1
59	sec_41					1
60	imp_54				1
61	imp_82				1
62	imp_16				1
63	imp_136				1		1
64	imp_36				1
65	imp_127			1
66	imp_184		1
67	imp_132				1
68	amla_40						1
		6	8	8	23	43	17
*	LipoP 1.0 is not included since it was not trained with Gram-positive bacterial proteins.
